# Supplementary material for: Investigating the toll of childhood socioeconomic disadvantage on adolescent mental health in three UK cohorts
Source: JCPP Adv. 2026 Jul 11:e70131. Online ahead of print. doi: 10.1002/jcv2.70131 (PMC13355002; doi:10.1002/jcv2.70131)
Supplement: Supplementary file 1 — Supporting Information S1 [file JCV2-9999-e70131-s002.xlsx]

## Sheet: BCS70
Variable Type	Variable	Sweep	CM Age	Respondent	Dataset	Original Variable ID	Original Variable Label	Original Variable Values	Harmonization	Derived Variable	% Missing	Notes
SEP Indicators
	Academic Qualfications	Sweep 2	5 years	Main Carer	f699b	e189a	Mothers Highest Educ Qualification	(1) No Quals (2) Voc Qual (3) 0 Level or Equiv	(1) Less than A-levels or equivalent	W2_MatAQual	0.053
								(4) A Level or Equiv (5) Srn (6) Cert of Eductn (7) Degree +	(0) A-levels or above equivalent
								(8) Other (-4) Vague (-3) Not Stated (-2) Not Known (-1) Not Applicable	(-99) Missing
						e189b	Fathers Highest Educ Qualification	(1) No Quals (2) Voc Qual (3) 0 Level or Equiv	(1) Less than A-levels or equivalent	W2_PatAQual	0.122
								(4) A Level or Equiv (5) Srn (6) Cert of Eductn (7) Degree +	(0) A-levels or above equivalent
								(8) Other (-4) Vague (-3) Not Stated (-2) Not Known (-1) Not Applicable	(-99) Missing
		Sweep 3	10 years	Main Carer	sn3723	c1.1	FATHER'S QUALIFICATIONS: TRADE APPRENTICE	(1) Yes	(1) Less than A-levels or equivalent	W3_PatAQual	0.743	If the father had any of the qualifications in a group (e.g., c1.3 - c1.6), then he was coded as that value
						c1.2	FATHER'S QUALIFICATIONS: O LEVEL	(1) Yes			0.743
						c1.9	FATHER'S QUALIFICATIONS: NO QUALIFICATIONS	(1) Yes			0.664
						c1.3	FATHER'S QUALIFICATIONS: A LEVEL	(1) Yes	(0) A-levels or above equivalent		0.857
						c1.4	FATHER'S QUALIFICATIONS: SRN	(1) Yes			0.998
						c1.5	FATHER'S QUALIFICATIONS: CERT ED	(1) Yes			0.982
						c1.6	FATHER'S QUALIFICATIONS: DEGREE	(1) Yes			0.895
						c1.8	FATHER'S QUALIFICATIONS: OTHER CLASSIFIED	(1) Trade apprenticeship (2) O level or equiv (9) No qualifications	(1) Less than A-levels or equivalent		0.938
								(3) A level or equiv (4) SRN (5) Cert of education (6) Degree	(0) A-levels or above equivalent
						c1.10	FATHER'S QUALIFICATIONS: NO MALE HEAD	(1) Yes	(-99) Missing		0.967
						c1.11	FATHER'S QUALIFICATIONS: NOT KNOWN	(1) Yes	(-99) Missing		0.973
						c1.12	MOTHER'S QUALIFICATIONS: TRADE APPRENTICE	(1) Yes	(1) Less than A-levels or equivalent	W3_MatAQual	0.778	If the mother had any of the qualifications in a group (e.g., c1.15 - c1.18), then she was coded as that value
						c1.13	MOTHER'S QUALIFICATIONS: O LEVEL	(1) Yes			0.773
						c1.20	MOTHER'S QUALIFICATIONS: NO QUALIFICATIONS	(1) Yes			0.524
						c1.15	MOTHER'S QUALIFICATIONS: A LEVEL	(1) Yes	(0) A-levels or above equivalent		0.938
						c1.16	MOTHER'S QUALIFICATIONS: SRN	(1) Yes			0.976
						c1.17	MOTHER'S QUALIFICATIONS: CERT ED	(1) Yes			0.97
						c1.18	MOTHER'S QUALIFICATIONS: DEGREE	(1) Yes			0.975
						c1.20	MOTHER'S QUALIFICATIONS: OTHER, CLASSIFIED	(1) Trade apprenticeship (2) O level or equiv (9) No qualifications	(1) Less than A-levels or equivalent		0.983
								(3) A level or equiv (4) SRN (5) Cert of education (6) Degree	(0) A-levels or above equivalent
						c1.21	MOTHER'S QUALIFICATIONS: NO MALE HEAD	(1) Yes	(-99) Missing		0.993
						c1.22	MOTHER'S QUALIFICATIONS: NOT KNOWN	(1) Yes	(-99) Missing		0.994
					Derived	W2_MatAQual	W2 Mothers highest academic qualification	(0) A-levels or above equivalent (1) Less than A-levels or equivalent	Last non-missing value	MatAQual
						W3_MatAQual	W3 Mothers highest academic qualification	(0) A-levels or above equivalent (1) Less than A-levels or equivalent
						W2_PatAQual	W2 Fathers highest academic qualification	(0) A-levels or above equivalent (1) Less than A-levels or equivalent	Last non-missing value	PatAQual
						W3_PatAQual	W3 Fathers highest academic qualification	(0) A-levels or above equivalent (1) Less than A-levels or equivalent
						MatAQual	Mothers highest academic qualification from waves 2 and 3	(0) A-levels or above equivalent (1) Less than A-levels or equivalent	MIN(MatAQual, PatAQual)	DVAcadQual
						PatAQual	Fathers highest academic qualification from waves 2 and 3	(0) A-levels or above equivalent (1) Less than A-levels or equivalent
	Social Class	Sweep 3	10 years	Derived	bcs3_occupation_coding_father	B3FSRGSC	BCS 1980 Father: RGSC social class code SEMI processing	(1) Professional (2) Managerial and technical (3.1) Skilled non-manual	(0) Non-manual	W3_PatSocialClass	0.19	Took the minimum value from either parent to create DVSocialClass
								(3.2) Skilled manual (4) Partly skilled (5) Unskilled	(1) Manual
					bcs3_occupation_coding_mother	B3MSRGSC	(BCS 1980 Mother) RGSC social class code SEMI processing	(1) Professional (2) Managerial and technical (3.1) Skilled non-manual	(0) Non-manual	W3_MatSocialClass	0.36
								(3.2) Skilled manual (4) Partly skilled (5) Unskilled	(1) Manual
					Derived	W3_PatSocialClass	Paternal social class (RGSC 1990)	(0) Non-manual (1) Manual	MIN(W3_PatSocialClass, W3_MatSocialClass)	DVSocialClass
						W3_MatSocialClass	Maternal social class (RGSC 1990)	(0) Non-manual (1) Manual
	Housing Tenure	Sweep 3	10 years	Main Carer	sn3723	d2	IS ACCOMMODATION OWNED OR RENTED?	(1) Owned outright (2) Being bought	(0) Owned or mortgaged	DVHouseTenure	0.085
								(3) Rented, Council (4) Rented, Private unfurnished (5) Rented, Private furnished (6) Tied to occupation (7) Other	(1) Renting or other
	Income	Sweep 3	10 years	Derived	bcs3derived	BD3INC	1980: Gross weekly family income (c9.1 to c9.8)	(0) £250+	274.5	GrossIncome	0.344	a4a.42 included children < 16 years To equivalize, the first adult in the household weighted .67, subsequent adults weighed .33 and children weighed .20
								(1) £200 - £249	224.5
								(2) £150 - £199	174.5
								(3) £100 - £149	124.5
								(4) £50 - £99	74.5
								(5) £35 - £49	42
								(6) under £35	17.5
								(-1) no info (8) refused	(-99) Missing
				Main Carer	sn3723	a4a.41	NUMBER OF PERSONS IN HOUSEHOLD		a4a.41 - a4a.42	Num_Adults	0.083
								(-8) Out of range	(-99) Missing
						a4a.42	NUMBER OF CHILDREN IN HOUSEHOLD	(-8) Out of range	(-99) Missing	Num_Child	0.083
					Derived	GrossIncome	Gross weekly income		If Num_Adults = 1 → GrossIncome/(.67 +(.20*Num_Child))	Adult1_Inc		Aggregated together to create EquivIncome
									If Num_Adults = 2 → GrossIncome/(1.00 +(.20*Num_Child))	Adult2_Inc
									If Num_Adults = 3 → GrossIncome/(1.33 +(.20*Num_Child))	Adult3_Inc
									If Num_Adults = 4 → GrossIncome/(1.67 +(.20*Num_Child))	Adult4_Inc
									If Num_Adults = 5 → GrossIncome/(2.00 +(.20*Num_Child))	Adult5_Inc
									If Num_Adults = 6 → GrossIncome/(2.33 +(.20*Num_Child))	Adult6_Inc
									If Num_Adults = 8 → GrossIncome/(3.00 +(.20*Num_Child))	Adult8_Inc
									If Num_Adults = 10 → GrossIncome/(3.67 +(.20*Num_Child))	Adult10_Inc
						EquivIncome	Gross weekly income equivalized for household size		Split income quintiles	IncomeQuin
						IncomeQuin	Income quintiles for equivalized gross weekly income	(1) Bottom quintile	(1) Low income	DVIncome
								(2) Second quintile (3) Third quintile (4) Fourth quintile (5) Top quintile	(0) Higher income
	Car Access	Sweep 3	10 years	Main Carer	sn3723	m301	F4 DO YOU HAVE A CAR/VAN OF YOUR OWN	(1) YES	(0) Car access	DVCarAccess	0.092
								(2) NO	(1) No car access
								(-7) BLANK (-3) NOT STATED	(-99) Missing
	Mould/Damp in Accommodation	Sweep 3	10 years	Main Carer	sn3723	d8.1	IS ACCOMMODATION AFFECTED BY DAMP?	(1) Yes, slight (2) Yes, moderate (3) Yes, marked	(1) Yes	DVMould	0.083
								(4) No	(0) No
								(-3) Not stated	(-99) Missing
	Overcrowding	Sweep 3	10 years	Main Carer	sn3723	a4a.41	NUMBER OF PERSONS IN HOUSEHOLD	(-8) Out of range	(-99) Missing	W3HHSize_Rooms	0.083	Divided d5.1 by a4a.41 to create W3HHSize_Rooms
						d5.1	TOTAL NUMBER OF ROOMS				0.083
					Derived	W3HHSize_Rooms	Ratio of people to rooms	(<1.99) People per room	(0) Not overcrowded	DVOvercrowding
								(≥ 2) People per room	(1) Overcrowded
Attrition
	Maternal Age at CM's Birth	Sweep 1	Birth	Derived	bcs1derived	BD1MAGE	1970: Age of mother at CM's birth (from s1 var a0005a/s2 var e008)	(-8) No information available	(-99) Missing	Mat_Age	0.002
	CM's Birthweight	Sweep 1	Birth	Midwife	bcs7072a	a0278	Birthweight of Baby in Grams	(-3) Not Stated (-2) Not Known (-1) NA	(-99) Missing	Birthweight	0.002	Divided by 1000 to convert to kilograms
									a0278/1000
	Lone Parenthood	Sweep 1	Birth	Midwife	bcs7072a	a0013	Socio Economic Group Father	(-1) NA-No father figure	(1) Yes	LoneParent	0.004
								(1) Employers Government (2) Employers in Industr (3) Prof Self Employed (4) Prof Employees (5) Middle NM Workers (6) Junior NM Workers (7) Personal Workers (8) Supervisors (9) Skilled M Workers (10) Semi Skilled (11) Unskilled (12) Own Account Workers (13) Farmers (14) Farmers Own Account (15) Agricultural Workers (16) Armed Forced (17) Job Poorly Described (19) Student (20) Prison (21) Retired …	(0) No
								(-2) = NS NK	(-99) Missing
	CM Ethnicity	Sweep 2	5 years	Main Carer	f699b	e245	Ethnic Group-Child	(1) European UK (2) European Other	(1) White	W2_Ethnic6	0.034	Mixed was not an option at this sweep
								(4) Indian-Pakistani	(3) Pakistani/Bangladeshi
								(3) West Indian (6) African	(4) Black/Black British
								(5) Other Asian (7) Other	(6) Other
								(-4) Vague (-3) Not Stated (-2) Not Known (-1) Not Applicable	(-99) Missing
		Sweep 3	10 years	Main Carer	sn3723	a12.1	ETHNIC GROUP STUDY CHILD 1	(1) English, etc (2) Irish (3) Other European	(1) White	W3_Ethnic6	0.078
								(4) West Indian (5) Indian	(2) Indian
								(6) Pakistani (7) Bangladeshi	(3) Pakistani/Bangladeshi
								(4) West Indian	(4) Black/Black British
								(8) Other	(6) Other
						a12.4	ETHNIC GROUP STUDY CHILD 2	(1) English, etc (2) Irish (3) Other European (4) West Indian (5) Indian (6) Pakistani (7) Bangladeshi (8) Other	(5) Mixed		0.986
						a12.7	ETHNIC GROUP STUDY CHILD OTHER	(1) English, etc (2) Irish (3) Other European (4) West Indian (5) Indian (6) Pakistani (7) Bangladeshi (8) Other	(5) Mixed		0.997
		Sweep 4	16 years	Main Carer	bcs7016x	oa3.1	Ethnic group of teenager	(1) United Kingdom (2) Irish (3) Other European	(1) White	W4_Ethnic6	0.192
								(5) Indian	(2) Indian
								(6) Pakistani (7) Bangladeshi	(3) Pakistani/Bangladeshi
								(4) W.Indian/Guyana	(4) Black/Black British
								(8) Mixed/other	(6) Other
								(-4) Not asked (-2) Not stated (-1) No questionnaire (9) No mother/father fig	(-99) Missing
		Sweep 6	30 years	Cohort Member	bcs2000	ethnic	CMs ethnic group	(1) British (2) Irish (3) White other	(1) White	W6_Ethnic6	0.003
								(8) Indian	(2) Indian
								(9) Pakistani (10) Bangladeshi	(3) Pakistani/Bangladeshi
								(12) Caribbean (13) African (14) Other Black	(4) Black/Black British
								(4) White & Black Caribbean (5) White & Black African (6) White & Asian (7) Other mixed race	(5) Mixed
								(11) Other Asian (15) Chinese (16) Other ethnic group	(6) Other
								(98) =Don’t know (99) =Not answered	(-99) Missing
		Sweep 7	34 years	Cohort Member	bcs_2004_followup	bd7ethnic	Ethnic group cohort member feels belongs to (taking account of sweep 6)	(1) British (2) Irish (3) White other	(1) White	W7_Ethnic6	0.002
								(8) Indian	(2) Indian
								(9) Pakistani (10) Bangladeshi	(3) Pakistani/Bangladeshi
								(12) Caribbean (13) African (14) Other Black	(4) Black/Black British
								(4) White & Black Caribbean (5) White & Black African (6) White & Asian (7) Other mixed race	(5) Mixed
								(11) Other Asian (15) Chinese (16) Other ethnic group	(6) Other
								(-7) Other missing	(-99) Missing
		Sweep 2	5 years		Derived	W2_Ethnic6	Wave 2 CM ethnic group classification - 6 census categories	(1) White (2) Indian (3) Pakistani/Bangladeshi (4) Black/Black British (5) Mixed (6) Other	Last non-missing value of W2_Ethnic6, W3_Ethnic6, W4_Ethnic6, W6_Ethnic6, W7_Ethnic6	CM_Ethnicity
		Sweep 3	10 years			W3_Ethnic6	Wave 3 CM ethnic group classification - 6 census categories	(1) White (2) Indian (3) Pakistani/Bangladeshi (4) Black/Black British (5) Mixed (6) Other
		Sweep 4	16 years			W4_Ethnic6	Wave 4 CM ethnic group classification - 6 census categories	(1) White (2) Indian (3) Pakistani/Bangladeshi (4) Black/Black British (5) Mixed (6) Other
		Sweep 6	30 years			W6_Ethnic6	Wave 6 CM ethnic group classification - 6 census categories	(1) White (2) Indian (3) Pakistani/Bangladeshi (4) Black/Black British (5) Mixed (6) Other
		Sweep 7	34 years			W7_Ethnic6	Wave 7 CM ethnic group classification - 6 census categories	(1) White (2) Indian (3) Pakistani/Bangladeshi (4) Black/Black British (5) Mixed (6) Other
	Number of Children	Sweep 1	Birth	Midwife	bcs7072a	a0022	Number of Children 1st Instance		SUM(a0022, a0024, a0026, a0028)	Num_Children	0.004	Counted if a0021: Details of Who Cares 1st Instance = Home-Homehelp, Home-Minder, Home-Nursery, Home-Other
						a0024	Number of Children 2nd Instance				0.004	Counted if a0023: Details of Who Cares 2nd Instance = Home-Homehelp, Home-Minder, Home-Nursery, Home-Other
						a0026	Number of Children 3rd Instance				0.004	Counted if a0025: Details of Who Cares 3rd Instance = Home-Homehelp, Home-Minder, Home-Nursery, Home-Other
						a0028	Number of Children 4th Instance				0.004	Counted if a0027: Details of Who Cares 4th Instance = Home-Homehelp, Home-Minder, Home-Nursery, Home-Other
						a0002	Multiplicity Code	(1) First Twin (2) Second Twin	Num_Children + 1	Num_Siblings	0
								(3) First Triplet (4) Second Triplet (5) Third Triplet	Num_Children + 2
Covariates
	CM Sex			Derived	bcs70_response_1970-2016	SEX	Sex of cohort member	(1) Male	(0) Male	CM_Sex	0
								(2) Female	(1) Female
	Number of Children	Sweep 4	16 years	Main Carer	bcs7016x	oa72.1	Rel to study teen - 1st person listed	(4) Sister (5) Brother (6) Step-Sister (7) Step-Brother (8) Half-Sister (9) Half-Brother (23) Foster/adoptd sister (24) Foster/adopt brother	Count if any variables meet sibling value labels, sum together	W4_O_Siblings	0.3
						oa73.1	Rel to study teen - 2nd person listed	(4) Sister (5) Brother (6) Step-Sister (7) Step-Brother (8) Half-Sister (9) Half-Brother (23) Foster/adoptd sister (24) Foster/adopt brother			0.323
						oa74.1	Rel to study teen - 3rd person listed	(4) Sister (5) Brother (6) Step-Sister (7) Step-Brother (8) Half-Sister (9) Half-Brother (23) Foster/adoptd sister (24) Foster/adopt brother			0.45
						oa75.1	Rel to study teen - 4th person listed	(4) Sister (5) Brother (6) Step-Sister (7) Step-Brother (8) Half-Sister (9) Half-Brother (23) Foster/adoptd sister (24) Foster/adopt brother			0.747
						oa76.1	Rel to study teen - 5th person listed	(4) Sister (5) Brother (6) Step-Sister (7) Step-Brother (8) Half-Sister (9) Half-Brother (23) Foster/adoptd sister (24) Foster/adopt brother			0.909
						oa77.1	Rel to study teen - 6th person listed	(4) Sister (5) Brother (6) Step-Sister (7) Step-Brother (8) Half-Sister (9) Half-Brother (23) Foster/adoptd sister (24) Foster/adopt brother			0.971
						oa78.1	Rel to study teen - 7th person listed	(4) Sister (5) Brother (6) Step-Sister (7) Step-Brother (8) Half-Sister (9) Half-Brother (23) Foster/adoptd sister (24) Foster/adopt brother			0.989
						oa79.1	Rel to study teen - 8th person listed	(4) Sister (5) Brother (6) Step-Sister (7) Step-Brother (8) Half-Sister (9) Half-Brother (23) Foster/adoptd sister (24) Foster/adopt brother			0.995
						oa710.1	Rel to study teen - 9th person listed	(4) Sister (5) Brother (6) Step-Sister (7) Step-Brother (8) Half-Sister (9) Half-Brother (23) Foster/adoptd sister (24) Foster/adopt brother			0.998
						oa711.1	Rel to study teen - 10th person listed	(4) Sister (5) Brother (6) Step-Sister (7) Step-Brother (8) Half-Sister (9) Half-Brother (23) Foster/adoptd sister (24) Foster/adopt brother			0.999
						oa712.1	Rel to study teen - 11th person listed	(4) Sister (5) Brother (6) Step-Sister (7) Step-Brother (8) Half-Sister (9) Half-Brother (23) Foster/adoptd sister (24) Foster/adopt brother			0.9997
				Cohort Member		c6.3a	No.of brother-sister in same house older		SUM(c6.3a, c6.3b)	W4_C_Siblings	0.566
						c6.3b	No.of brother-sister in same house young				0.567
					Derived	W4_O_Siblings	Number of siblings - from O document		MAX(W4_O_Siblings, W4_C_Siblings)	W4_NumSiblings
						W4_C_Siblings	Number of siblings - from C document
	CM Ethnicity	Sweep 2	5 years	Main Carer	f699b	e245	Ethnic Group-Child	(1) European UK (2) European Other	(0) Ethnic majority	W2_Ethnic6	0.034	Mixed was not an option at this sweep
								(3) West Indian (4) Indian-Pakistani (5) Other Asian (6) African (7) Other	(1) Ethnic minority
								(-4) Vague (-3) Not Stated (-2) Not Known (-1) Not Applicable	(-99) Missing
		Sweep 3	10 years	Main Carer	sn3723	a12.1	ETHNIC GROUP STUDY CHILD 1	(1) English, etc (2) Irish (3) Other European	(0) Ethnic majority	W3_Ethnic6	0.078
								(4) West Indian (5) Indian (6) Pakistani (7) Bangladeshi (8) Other	(1) Ethnic minority
						a12.4	ETHNIC GROUP STUDY CHILD 2	(1) English, etc (2) Irish (3) Other European (4) West Indian (5) Indian (6) Pakistani (7) Bangladeshi (8) Other	(1) Ethnic minority		0.986
						a12.7	ETHNIC GROUP STUDY CHILD OTHER	(1) English, etc (2) Irish (3) Other European (4) West Indian (5) Indian (6) Pakistani (7) Bangladeshi (8) Other	(1) Ethnic minority		0.997
		Sweep 4	16 years	Main Carer	bcs7016x	oa3.1	Ethnic group of teenager	(1) United Kingdom (2) Irish (3) Other European	(0) Ethnic majority	W4_Ethnic6	0.192
								(4) W.Indian/Guyana (5) Indian (6) Pakistani (7) Bangladeshi (8) Mixed/other	(1) Ethnic minority
								(-4) Not asked (-2) Not stated (-1) No questionnaire (9) No mother/father fig	(-99) Missing
		Sweep 6	30 years	Cohort Member	bcs2000	ethnic	CMs ethnic group	(1) British (2) Irish (3) White other	(0) Ethnic majority	W6_Ethnic6	0.003
								(4) White & Black Caribbean (5) White & Black African (6) White & Asian (7) Other mixed race (8) Indian (9) Pakistani (10) Bangladeshi (11) Other Asian (12) Caribbean (13) African (14) Other Black (15) Chinese (16) Other ethnic group	(1) Ethnic minority
								(98) =Don’t know (99) =Not answered	(-99) Missing
		Sweep 7	34 years	Cohort Member	bcs_2004_followup	bd7ethnic	Ethnic group cohort member feels belongs to (taking account of sweep 6)	(1) British (2) Irish (3) White other	(0) Ethnic majority	W7_Ethnic6	0.002
								(4) White & Black Caribbean (5) White & Black African (6) White & Asian (7) Other mixed race (8) Indian (9) Pakistani (10) Bangladeshi (11) Other Asian (12) Caribbean (13) African (14) Other Black (15) Chinese (16) Other ethnic group	(1) Ethnic minority
								(-7) Other missing	(-99) Missing
		Sweep 2	5 years		Derived	W2_Ethnic6	Wave 2 CM ethnic group classification - 6 census categories	(1) White (2) Indian (3) Pakistani/Bangladeshi (4) Black/Black British (5) Mixed (6) Other	Last non-missing value of W2_Ethnic6, W3_Ethnic6, W4_Ethnic6, W6_Ethnic6, W7_Ethnic6	CM_Ethnicity
		Sweep 3	10 years			W3_Ethnic6	Wave 3 CM ethnic group classification - 6 census categories	(1) White (2) Indian (3) Pakistani/Bangladeshi (4) Black/Black British (5) Mixed (6) Other
		Sweep 4	16 years			W4_Ethnic6	Wave 4 CM ethnic group classification - 6 census categories	(1) White (2) Indian (3) Pakistani/Bangladeshi (4) Black/Black British (5) Mixed (6) Other
		Sweep 6	30 years			W6_Ethnic6	Wave 6 CM ethnic group classification - 6 census categories	(1) White (2) Indian (3) Pakistani/Bangladeshi (4) Black/Black British (5) Mixed (6) Other
		Sweep 7	34 years			W7_Ethnic6	Wave 7 CM ethnic group classification - 6 census categories	(1) White (2) Indian (3) Pakistani/Bangladeshi (4) Black/Black British (5) Mixed (6) Other
	Marital Status	Sweep 4	16 years	Main Carer	bcs7016x	oa9.1	Relationship of current mother figure	(1) Natural mother (2) Mother - legal adopt (3) Step mother (4) Foster mother	(2) Married	W4_MaritalStatus	0.195
								(7) Cohabitee of mother	(1) Cohabiting
								(9) No mother figure	(0) Single
								(-4) Not asked (-2) Not stated (-1) No questionnaire (5) Grandmother (6) Elder sister (8) Other mother figure	(-99) Missing
						oa10.1	Relationship of current father figure	(1) Natural father (2) Father- legal adopt (3) Step father (4) Foster father	(2) Married
								(7) Cohabitee of mother	(1) Cohabiting
								(9) No father figure	(0) Single
								(-4) Not asked (-2) Not stated (-1) No questionnaire (5) Grandfather (6) Elder brother (8) Other father figure	(-99) Missing
	CM Chronic Illness	Sweep 4	16 years	Main Carer	bcs7016x	od7.1	Teen has no impairment-disability-handic	(1) True none	(0) No	W4_O_CMChronic	0.175
								(-2) Not stated (-1) No questionnaire	(-99) Missing
						od7.2	Yes teen has an impairment?	(1) Yes	(1) Yes		0.175
								(-2) Not stated (-1) No questionnaire	(-99) Missing
						od7.3	Yes teen has a disability?	(1) Yes	(1) Yes		0.175
								(-2) Not stated (-1) No questionnaire	(-99) Missing
						od7.4	Yes teen has a handicap?	(1) Yes	(1) Yes		0.175
								(-2) Not stated (-1) No questionnaire	(-99) Missing
				Medical Examiner		rf1	Evidence of impairment/disabil/handicap	(1) Yes	(1) Yes	W4_R_CMChronic	0.5
								(2) No	(0) No
								(-4) Not asked (-2) Not stated (-1) No questionnaire (3) Not known	(-99) Missing
					Derived	W4_O_CMChronic	CM chronic illness or disability - from O document	(1) Yes (0) No	MAX(W4_O_CMChronic, W4_R_CMChronic)	W4_CMChronic
						W4_R_CMChronic	CM chronic illness or disability - from R document	(1) Yes (0) No
	Parental Chronic Illness	Sweep 4	16 years	Main Carer	bcs7016x	og1.1	Mother illness or disablement since 10yr	(1) Yes	(1) Yes	W4_ParentChronic	0.859
								(-2) Not stated (-1) No questionnaire	(-99) Missing
						og1.2	Father illness or disablement since 10yr	(1) Yes	(1) Yes		0.881
								(-2) Not stated (-1) No questionnaire	(-99) Missing
						og1.4	None in house any sev ill-disab snce 10y	(1) Yes	(0) No		0.494
								(-2) Not stated (-1) No questionnaire	(-99) Missing
Outcomes
	Internalising Symptoms	Sweep 4	16 years	Main Carer	bcs7016x	pa5.9	Teenager often appears miserable/unhappy	(1) Certainly applies	(3) Certainly applies	W4_LowMood	0.254
								(2) Applies somewhat	(1) Doesn't apply
								(3) Doesn't apply	(2) Applies somewhat
								(-4) Not asked (-2) Not stated (-1) No questionnaire	(-99) Missing
						pa5.6	Teenager is often worried	(1) Certainly applies	(3) Certainly applies	W4_Worry	0.26
								(2) Applies somewhat	(1) Doesn't apply
								(3) Doesn't apply	(2) Applies somewhat
								(-4) Not asked (-2) Not stated (-1) No questionnaire	(-99) Missing
						pa5.16	Teenager is fearful/afraid of new things	(1) Certainly applies	(3) Certainly applies	W4_Afraid	0.254
								(2) Applies somewhat	(1) Doesn't apply
								(3) Doesn't apply	(2) Applies somewhat
								(-4) Not asked (-2) Not stated (-1) No questionnaire	(-99) Missing
	Behavioural Symptoms	Sweep 4	16 years	Main Carer	bcs7016x	pa5.18	Teenager often tells lies	(1) Certainly applies	(3) Certainly applies	W4_Lies	0.252
								(2) Applies somewhat	(1) Doesn't apply
								(3) Doesn't apply	(2) Applies somewhat
								(-4) Not asked (-2) Not stated (-1) No questionnaire	(-99) Missing
						pa5.8	Teenager is often disobedient	(1) Certainly applies	(3) Certainly applies	W4_Disobedient	0.253
								(2) Applies somewhat	(1) Doesn't apply
								(3) Doesn't apply	(2) Applies somewhat
								(-4) Not asked (-2) Not stated (-1) No questionnaire	(-99) Missing
						pa5.14	Teenager is irritable, quick to anger	(1) Certainly applies	(3) Certainly applies	W4_Irritable	0.251
								(2) Applies somewhat	(1) Doesn't apply
								(3) Doesn't apply	(2) Applies somewhat
								(-4) Not asked (-2) Not stated (-1) No questionnaire	(-99) Missing
						pa5.4	Teenager frequently fights with others	(1) Certainly applies	(3) Certainly applies	W4_Fights	0.254
								(2) Applies somewhat	(1) Doesn't apply
								(3) Doesn't apply	(2) Applies somewhat
								(-4) Not asked (-2) Not stated (-1) No questionnaire	(-99) Missing
						pa5.10	Teenager sometimes takes others' things	(1) Certainly applies	(3) Certainly applies	W4_Steals	0.254
								(2) Applies somewhat	(1) Doesn't apply
								(3) Doesn't apply	(2) Applies somewhat
								(-4) Not asked (-2) Not stated (-1) No questionnaire	(-99) Missing
	ADHD Symptoms	Sweep 4	16 years	Main Carer	bcs7016x	pa5.1	Teenager is very restless	(1) Certainly applies	(3) Certainly applies	W4_Restless	0.252
								(2) Applies somewhat	(1) Doesn't apply
								(3) Doesn't apply	(2) Applies somewhat
								(-4) Not asked (-2) Not stated (-1) No questionnaire	(-99) Missing
						pa5.2	Teenager is squirmy/fidgety	(1) Certainly applies	(3) Certainly applies	W4_Fidget	0.254
								(2) Applies somewhat	(1) Doesn't apply
								(3) Doesn't apply	(2) Applies somewhat
								(-4) Not asked (-2) Not stated (-1) No questionnaire	(-99) Missing
						pa5.15	Teenager cannot settle to do things	(1) Certainly applies	(3) Certainly applies	W4_Concentrate	0.255
								(2) Applies somewhat	(1) Doesn't apply
								(3) Doesn't apply	(2) Applies somewhat
								(-4) Not asked (-2) Not stated (-1) No questionnaire	(-99) Missing

## Sheet: ALSPAC
Variable Type	Variable	Phase	CM Age	Respondent	Questionnaire	Original Variable ID	Original Variable Label	Original Variable Values	Harmonization	Derived Variable	% Missing	Notes
SEP Indicators
	Academic Qualfications	Phase 1: Birth & Infancy	18 weeks gestation	Main Carer	C	c645	Mums highest ed qualification	(0) None (1) CSE (2) Vocational (3) O Level	(0) Less than A-levels	Mat_AcadQual_C	0.253
								(4) A level (6) Degree	(1) A-levels or higher
								(-9999) Consent withdrawn by mother (-1) Missing	(-99) Missing
						c645a	Mums highest ed qualification	(0) None (1) CSE (2) Vocational (3) O Level	(0) Less than A-levels		0.203
								(4) A level (6) Degree	(1) A-levels or higher
								(-9999) Consent withdrawn by mother (-1) Missing	(-99) Missing
						c666	Partners highest ed qualification	(0) None (1) CSE (2) Vocational (3) O Level	(0) Less than A-levels	Pntr_AcadQual_C	0.313
								(4) A level (6) Degree	(1) A-levels or higher
								(-9999) Consent withdrawn by mother (-1) Missing	(-99) Missing
						c666a	Partners highest ed qualification	(0) None (1) CSE (2) Vocational (3) O Level	(0) Less than A-levels		0.234
								(4) A level (6) Degree	(1) A-levels or higher
								(-9999) Consent withdrawn by mother (-1) Missing	(-99) Missing
		Phase 3: Childhood	5 years 1 month	Main Carer	K	k6280	F19a1: Mother has no educational qualification	(1) Yes	(1) Less than A-levels	Mat_AcadQual_K	0.973	If ANY (k6283, k6286, k6287, k6289, k6290, k6291, k6292) = 1 → Mat_AcadQual_K = (0) A-levels or higher
								(-9999) Consent withdrawn by mother (-11) Triplet / quadruplet (-10) Not completed (-1) No response (0) Other text answer (9) Don't know	(-99) Missing
						k6281	F19b1: Mother has CSE/GCSE (D,E,F,G)	(1) Yes	(1) Less than A-levels		0.696
								(-9999) Consent withdrawn by mother (-11) Triplet / quadruplet (-10) Not completed (-1) No response (0) Other text answer (9) Don't know	(-99) Missing
						k6282	F19c1: Mother has O-level/GCSE (A,B,C)	(1) Yes	(1) Less than A-levels		0.572
								(-9999) Consent withdrawn by mother (-11) Triplet / quadruplet (-10) Not completed (-1) No response (0) Other text answer (9) Don't know	(-99) Missing
						k6283	F19d1: Mother has A-levels	(1) Yes	(0) A-levels or higher		0.819
								(-9999) Consent withdrawn by mother (-11) Triplet / quadruplet (-10) Not completed (-1) No response (0) Other text answer (9) Don't know	(-99) Missing
						k6284	F19e1: Mother has vocational qualification	(1) Yes	(1) Less than A-levels		0.773
								(-9999) Consent withdrawn by mother (-11) Triplet / quadruplet (-10) Not completed (-1) No response (0) Other text answer (9) Don't know	(-99) Missing
						k6285	F19f1: Mother has done apprenticeship	(1) Yes	(1) Less than A-levels		0.987
								(-9999) Consent withdrawn by mother (-11) Triplet / quadruplet (-10) Not completed (-1) No response (0) Other text answer (9) Don't know	(-99) Missing
						k6286	F19g1: Mother is a state enrolled nurse	(1) Yes	(0) A-levels or higher		0.986
								(-9999) Consent withdrawn by mother (-11) Triplet / quadruplet (-10) Not completed (-1) No response (0) Other text answer (9) Don't know	(-99) Missing
						k6287	F19h1: Mother is a state registered nurse	(1) Yes	(0) A-levels or higher		0.963
								(-9999) Consent withdrawn by mother (-11) Triplet / quadruplet (-10) Not completed (-1) No response (0) Other text answer (9) Don't know	(-99) Missing
						k6288	F19i1: Mother has City & Guilds intermediate technical qualification	(1) Yes	(1) Less than A-levels		0.979
								(-9999) Consent withdrawn by mother (-11) Triplet / quadruplet (-10) Not completed (-1) No response (0) Other text answer (9) Don't know	(-99) Missing
						k6289	F19j1: Mother has City & Guilds final technical qualification	(1) Yes	(0) A-levels or higher		0.994
								(-9999) Consent withdrawn by mother (-11) Triplet / quadruplet (-10) Not completed (-1) No response (0) Other text answer (9) Don't know	(-99) Missing
						k6290	F19k1: Mother has City & Guilds full technical qualification	(1) Yes	(0) A-levels or higher		0.99
								(-9999) Consent withdrawn by mother (-11) Triplet / quadruplet (-10) Not completed (-1) No response (0) Other text answer (9) Don't know	(-99) Missing
						k6291	F19l1: Mother has a teaching qualification	(1) Yes	(0) A-levels or higher		0.955
								(-9999) Consent withdrawn by mother (-11) Triplet / quadruplet (-10) Not completed (-1) No response (0) Other text answer (9) Don't know	(-99) Missing
						k6292	F19m1: Mother has a university degree	(1) Yes	(0) A-levels or higher		0.907
								(-9999) Consent withdrawn by mother (-11) Triplet / quadruplet (-10) Not completed (-1) No response (0) Other text answer (9) Don't know	(-99) Missing
						k6300	F19a2: Partner has no educational qualification	(1) Yes	(1) Less than A-levels	Pntr_AcadQual_K	0.964	If ANY (k6303, k6306, k6307, k6309, k6310, k6311, k6312) = 1 → Ptnr_AcadQual_K = (0) A-levels or higher
								(-9999) Consent withdrawn by mother (-11) Triplet / quadruplet (-10) Not completed (-1) No response (0) Other text answer (9) Don't know	(-99) Missing
						k6301	F19b2: Partner has CSE/GCSE (D,E,F,G)	(1) Yes	(1) Less than A-levels		0.779
								(-9999) Consent withdrawn by mother (-11) Triplet / quadruplet (-10) Not completed (-1) No response (0) Other text answer (9) Don't know	(-99) Missing
						k6302	F19c2: Partner has O-level/GCSE (A,B,C)	(1) Yes	(1) Less than A-levels		0.676
								(-9999) Consent withdrawn by mother (-11) Triplet / quadruplet (-10) Not completed (-1) No response (0) Other text answer (9) Don't know	(-99) Missing
						k6303	F19d2: Partner has A-levels	(1) Yes	(0) A-levels or higher		0.83
								(-9999) Consent withdrawn by mother (-11) Triplet / quadruplet (-10) Not completed (-1) No response (0) Other text answer (9) Don't know	(-99) Missing
						k6304	F19e2: Partner has vocational qualification	(1) Yes	(1) Less than A-levels		0.985
								(-9999) Consent withdrawn by mother (-11) Triplet / quadruplet (-10) Not completed (-1) No response (0) Other text answer (9) Don't know	(-99) Missing
						k6305	F19f2: Partner has done apprenticeship	(1) Yes	(1) Less than A-levels		0.887
								(-9999) Consent withdrawn by mother (-11) Triplet / quadruplet (-10) Not completed (-1) No response (0) Other text answer (9) Don't know	(-99) Missing
						k6306	F19g2: Partner is a state enrolled nurse	(1) Yes	(0) A-levels or higher		0.999
								(-9999) Consent withdrawn by mother (-11) Triplet / quadruplet (-10) Not completed (-1) No response (0) Other text answer (9) Don't know	(-99) Missing
						k6307	F19h2: Partner is a state registered nurse	(1) Yes	(0) A-levels or higher		0.996
								(-9999) Consent withdrawn by mother (-11) Triplet / quadruplet (-10) Not completed (-1) No response (0) Other text answer (9) Don't know	(-99) Missing
						k6308	F19i2: Partner has City & Guilds intermediate technical qualification	(1) Yes	(1) Less than A-levels		0.94
								(-9999) Consent withdrawn by mother (-11) Triplet / quadruplet (-10) Not completed (-1) No response (0) Other text answer (9) Don't know	(-99) Missing
						k6309	F19j2: Partner has City & Guilds final technical qualification	(1) Yes	(0) A-levels or higher		0.963
								(-9999) Consent withdrawn by mother (-11) Triplet / quadruplet (-10) Not completed (-1) No response (0) Other text answer (9) Don't know	(-99) Missing
						k6310	F19k2: Partner has City & Guilds full technical qualification	(1) Yes	(0) A-levels or higher		0.939
								(-9999) Consent withdrawn by mother (-11) Triplet / quadruplet (-10) Not completed (-1) No response (0) Other text answer (9) Don't know	(-99) Missing
						k6311	F19l2: Partner has a teaching qualification	(1) Yes	(0) A-levels or higher		0.979
								(-9999) Consent withdrawn by mother (-11) Triplet / quadruplet (-10) Not completed (-1) No response (0) Other text answer (9) Don't know	(-99) Missing
						k6312	F19m2: Partner has a university degree	(1) Yes	(0) A-levels or higher		0.882
								(-9999) Consent withdrawn by mother (-11) Triplet / quadruplet (-10) Not completed (-1) No response (0) Other text answer (9) Don't know	(-99) Missing
		Phase 3: Childhood	8 years 1 month	Main Carer	N	n4000	E1a1: Mother has CSEs or GCSEs grades D-G	(1) Yes	(1) Less than A-levels	Mat_AcadQual_N	0.715	If ANY (n4002, n4005, n4006, n4008, n4009, n4010, n4011) = 1 → Mat_AcadQual_N = (0) A-levels or higher
								(-9999) Consent withdrawn by mother (-11) Triplet / quadruplet (-10) Not completed (-2) Unresolvable (-1) No response (0) Other text answer (9) Don't know	(-99) Missing
						n4001	E1b1: Mother has O-levels or GCSEs grades A-C	(1) Yes	(1) Less than A-levels		0.61
								(-9999) Consent withdrawn by mother (-11) Triplet / quadruplet (-10) Not completed (-2) Unresolvable (-1) No response (0) Other text answer (9) Don't know	(-99) Missing
						n4002	E1c1: Mother has A-levels	(1) Yes	(0) A-levels or higher		0.822
								(-9999) Consent withdrawn by mother (-11) Triplet / quadruplet (-10) Not completed (-2) Unresolvable (-1) No response (0) Other text answer (9) Don't know	(-99) Missing
						n4003	E1d1: Mother has qualifications in shorthand, typing or other skills	(1) Yes	(0) A-levels or higher		0.787
								(-9999) Consent withdrawn by mother (-11) Triplet / quadruplet (-10) Not completed (-2) Unresolvable (-1) No response (0) Other text answer (9) Don't know	(-99) Missing
						n4004	E1e1: Mother has done an apprenticeship	(1) Yes	(1) Less than A-levels		0.987
								(-9999) Consent withdrawn by mother (-11) Triplet / quadruplet (-10) Not completed (-2) Unresolvable (-1) No response (0) Other text answer (9) Don't know	(-99) Missing
						n4005	E1f1: Mother is a state enrolled nurse	(1) Yes	(0) A-levels or higher		0.99
								(-9999) Consent withdrawn by mother (-11) Triplet / quadruplet (-10) Not completed (-2) Unresolvable (-1) No response (0) Other text answer (9) Don't know	(-99) Missing
						n4006	E1g1: Mother is a state registered nurse	(1) Yes	(0) A-levels or higher		0.962
								(-9999) Consent withdrawn by mother (-11) Triplet / quadruplet (-10) Not completed (-2) Unresolvable (-1) No response (0) Other text answer (9) Don't know	(-99) Missing
						n4007	E1h1: Mother has a City and Guilds intermediate technical qualification	(1) Yes	(1) Less than A-levels		0.979
								(-9999) Consent withdrawn by mother (-11) Triplet / quadruplet (-10) Not completed (-2) Unresolvable (-1) No response (0) Other text answer (9) Don't know	(-99) Missing
						n4008	E1i1: Mother has a City and Guilds final technical qualification	(1) Yes	(0) A-levels or higher		0.995
								(-9999) Consent withdrawn by mother (-11) Triplet / quadruplet (-10) Not completed (-2) Unresolvable (-1) No response (0) Other text answer (9) Don't know	(-99) Missing
						n4009	E1j1: Mother has a City and Guilds full technical qualification	(1) Yes	(0) A-levels or higher		0.991
								(-9999) Consent withdrawn by mother (-11) Triplet / quadruplet (-10) Not completed (-2) Unresolvable (-1) No response (0) Other text answer (9) Don't know	(-99) Missing
						n4010	E1k1: Mother has a teaching qualification	(1) Yes	(0) A-levels or higher		0.951
								(-9999) Consent withdrawn by mother (-11) Triplet / quadruplet (-10) Not completed (-2) Unresolvable (-1) No response (0) Other text answer (9) Don't know	(-99) Missing
						n4011	E1l1: Mother has a university degree	(1) Yes	(0) A-levels or higher		0.906
								(-9999) Consent withdrawn by mother (-11) Triplet / quadruplet (-10) Not completed (-2) Unresolvable (-1) No response (0) Other text answer (9) Don't know	(-99) Missing
						n4012	E1m1: Mother has no qualifications	(1) Yes	(1) Less than A-levels		0.983
								(-9999) Consent withdrawn by mother (-11) Triplet / quadruplet (-10) Not completed (-2) Unresolvable (-1) No response (0) Other text answer (9) Don't know	(-99) Missing
						n4020	E1a2: Partner has CSEs or GCSEs grades D-G	(1) Yes	(1) Less than A-levels	Pntr_AcadQual_N	0.787	If ANY (n4022, n4025, n4026, n4028, n4029, n4030, n4031) = 1 → Ptnr_AcadQual_N =(0) A-levels or higher
								(-9999) Consent withdrawn by mother (-11) Triplet / quadruplet (-10) Not completed (-2) Unresolvable (-1) No response (0) Other text answer (9) Don't know	(-99) Missing
						n4021	E1b2: Partner has O-levels or GCSEs grades A-C	(1) Yes	(1) Less than A-levels		0.71
								(-9999) Consent withdrawn by mother (-11) Triplet / quadruplet (-10) Not completed (-2) Unresolvable (-1) No response (0) Other text answer (9) Don't know	(-99) Missing
						n4022	E1c2: Partner has A-levels	(1) Yes	(0) A-levels or higher		0.841
								(-9999) Consent withdrawn by mother (-11) Triplet / quadruplet (-10) Not completed (-2) Unresolvable (-1) No response (0) Other text answer (9) Don't know	(-99) Missing
						n4023	E1d2: Partner has qualifications in shorthand, typing or other skills	(1) Yes	(0) A-levels or higher		0.98
								(-9999) Consent withdrawn by mother (-11) Triplet / quadruplet (-10) Not completed (-2) Unresolvable (-1) No response (0) Other text answer (9) Don't know	(-99) Missing
						n4024	E1e2: Partner has done an apprenticeship	(1) Yes	(1) Less than A-levels		0.89
								(-9999) Consent withdrawn by mother (-11) Triplet / quadruplet (-10) Not completed (-2) Unresolvable (-1) No response (0) Other text answer (9) Don't know	(-99) Missing
						n4025	E1f2: Partner is a state enrolled nurse	(1) Yes	(0) A-levels or higher		0.999
								(-9999) Consent withdrawn by mother (-11) Triplet / quadruplet (-10) Not completed (-2) Unresolvable (-1) No response (0) Other text answer (9) Don't know	(-99) Missing
						n4026	E1g2: Partner is a state registered nurse	(1) Yes	(0) A-levels or higher		0.996
								(-9999) Consent withdrawn by mother (-11) Triplet / quadruplet (-10) Not completed (-2) Unresolvable (-1) No response (0) Other text answer (9) Don't know	(-99) Missing
						n4027	E1h2: Partner has a City and Guilds intermediate technical qualification	(1) Yes	(1) Less than A-levels		0.947
								(-9999) Consent withdrawn by mother (-11) Triplet / quadruplet (-10) Not completed (-2) Unresolvable (-1) No response (0) Other text answer (9) Don't know	(-99) Missing
						n4028	E1i2: Partner has a City and Guilds final technical qualification	(1) Yes	(0) A-levels or higher		0.967
								(-9999) Consent withdrawn by mother (-11) Triplet / quadruplet (-10) Not completed (-2) Unresolvable (-1) No response (0) Other text answer (9) Don't know	(-99) Missing
						n4029	E1j2: Partner has a City and Guilds full technical qualification	(1) Yes	(0) A-levels or higher		0.949
								(-9999) Consent withdrawn by mother (-11) Triplet / quadruplet (-10) Not completed (-2) Unresolvable (-1) No response (0) Other text answer (9) Don't know	(-99) Missing
						n4030	E1k2: Partner has a teaching qualification	(1) Yes	(0) A-levels or higher		0.98
								(-9999) Consent withdrawn by mother (-11) Triplet / quadruplet (-10) Not completed (-2) Unresolvable (-1) No response (0) Other text answer (9) Don't know	(-99) Missing
						n4031	E1l2: Partner has a university degree	(1) Yes	(0) A-levels or higher		0.886
								(-9999) Consent withdrawn by mother (-11) Triplet / quadruplet (-10) Not completed (-2) Unresolvable (-1) No response (0) Other text answer (9) Don't know	(-99) Missing
						n4032	E1m2: Partner has no qualifications	(1) Yes	(1) Less than A-levels		0.976
								(-9999) Consent withdrawn by mother (-11) Triplet / quadruplet (-10) Not completed (-2) Unresolvable (-1) No response (0) Other text answer (9) Don't know	(-99) Missing
				Partner	PL	pl4020	E1a2: Respondent's partner has CSE/GCSE grades D/E/F/G	(1) Yes	(1) Less than A-levels	Mat_AcadQual_PL	1	If ANY (pl4022, pl4025, pl4026, pl4028, pl4029, pl4030, pl4031) = 1 → Mat_AcadQual_PL = (0) A-levels or higher
								(-9999) Consent withdrawn by mother (-11) Triplet / quadruplet (-10) Not completed (-1) No response (0) Text written, no box ticked (9) Don't know	(-99) Missing
						pl4021	E1b2: Respondent's partner has CSE/GCSE grades A/B/C	(1) Yes	(1) Less than A-levels		0.812
								(-9999) Consent withdrawn by mother (-11) Triplet / quadruplet (-10) Not completed (-1) No response (0) Text written, no box ticked (9) Don't know	(-99) Missing
						pl4022	E1c2: Respondent's partner has A-levels	(1) Yes	(0) A-levels or higher		0.897
								(-9999) Consent withdrawn by mother (-11) Triplet / quadruplet (-10) Not completed (-1) No response (0) Text written, no box ticked (9) Don't know	(-99) Missing
						pl4023	E1d2: Respondent's partner has qualifications in shorthand/typing/other skills	(1) Yes	(0) A-levels or higher		0.912
								(-9999) Consent withdrawn by mother (-11) Triplet / quadruplet (-10) Not completed (-1) No response (0) Text written, no box ticked (9) Don't know	(-99) Missing
						pl4024	E1e2: Respondent's partner has an apprenticeship	(1) Yes	(1) Less than A-levels		0.996
								(-9999) Consent withdrawn by mother (-11) Triplet / quadruplet (-10) Not completed (-1) No response (0) Text written, no box ticked (9) Don't know	(-99) Missing
						pl4025	E1f2: Respondent's partner is a state enrolled nurse	(1) Yes	(0) A-levels or higher		0.994
								(-9999) Consent withdrawn by mother (-11) Triplet / quadruplet (-10) Not completed (-1) No response (0) Text written, no box ticked (9) Don't know	(-99) Missing
						pl4026	E1g2: Respondent's partner is a state registered nurse	(1) Yes	(0) A-levels or higher		0.979
								(-9999) Consent withdrawn by mother (-11) Triplet / quadruplet (-10) Not completed (-1) No response (0) Text written, no box ticked (9) Don't know	(-99) Missing
						pl4027	E1h2: Respondent's partner has a City & Guilds intermediate technical qualification	(1) Yes	(1) Less than A-levels		0.991
								(-9999) Consent withdrawn by mother (-11) Triplet / quadruplet (-10) Not completed (-1) No response (0) Text written, no box ticked (9) Don't know	(-99) Missing
						pl4028	E1i2: Respondent's partner has a City & Guilds final technical qualification	(1) Yes	(0) A-levels or higher		0.996
								(-9999) Consent withdrawn by mother (-11) Triplet / quadruplet (-10) Not completed (-1) No response (0) Text written, no box ticked (9) Don't know	(-99) Missing
						pl4029	E1j2: Respondent's partner has a City & Guilds full technical qualification	(1) Yes	(0) A-levels or higher		0.995
								(-9999) Consent withdrawn by mother (-11) Triplet / quadruplet (-10) Not completed (-1) No response (0) Text written, no box ticked (9) Don't know	(-99) Missing
						pl4030	E1k2: Respondent's partner has a teaching qualification	(1) Yes	(0) A-levels or higher		0.973
								(-9999) Consent withdrawn by mother (-11) Triplet / quadruplet (-10) Not completed (-1) No response (0) Text written, no box ticked (9) Don't know	(-99) Missing
						pl4031	E1l2: Respondent's partner has a university degree	(1) Yes	(0) A-levels or higher		0.94
								(-9999) Consent withdrawn by mother (-11) Triplet / quadruplet (-10) Not completed (-1) No response (0) Text written, no box ticked (9) Don't know	(-99) Missing
						pl4032	E1m2: Respondent's partner has no qualifications	(1) Yes	(1) Less than A-levels		0.994
								(-9999) Consent withdrawn by mother (-11) Triplet / quadruplet (-10) Not completed (-1) No response (0) Text written, no box ticked (9) Don't know	(-99) Missing
						pl4000	E1a1: Respondent has CSE/GCSE grades D/E/F/G	(1) Yes	(1) Less than A-levels	Pntr_AcadQual_PL	0.869	If ANY (pl4002, pl4005, pl4006, pl4008, pl4009, pl4010, pl4011) = 1 → Ptnr_AcadQual_PL = (0) A-levels or higher
								(-9999) Consent withdrawn by mother (-11) Triplet / quadruplet (-10) Not completed (-1) No response (0) Text written, no box ticked (9) Don't know	(-99) Missing
						pl4001	E1b1: Respondent has CSE/GCSE grades A/B/C	(1) Yes	(1) Less than A-levels		0.81
								(-9999) Consent withdrawn by mother (-11) Triplet / quadruplet (-10) Not completed (-1) No response (0) Text written, no box ticked (9) Don't know	(-99) Missing
						pl4002	E1c1: Respondent has A-levels	(1) Yes	(0) A-levels or higher		0.891
								(-9999) Consent withdrawn by mother (-11) Triplet / quadruplet (-10) Not completed (-1) No response (0) Text written, no box ticked (9) Don't know	(-99) Missing
						pl4003	E1d1: Respondent has qualifications in shorthand/typing/other skills	(1) Yes	(0) A-levels or higher		0.987
								(-9999) Consent withdrawn by mother (-11) Triplet / quadruplet (-10) Not completed (-1) No response (0) Text written, no box ticked (9) Don't know	(-99) Missing
						pl4004	E1e1: Respondent has an apprenticeship	(1) Yes	(1) Less than A-levels		0.94
								(-9999) Consent withdrawn by mother (-11) Triplet / quadruplet (-10) Not completed (-1) No response (0) Text written, no box ticked (9) Don't know	(-99) Missing
						pl4005	E1f1: Respondent is a state enrolled nurse	(1) Yes	(0) A-levels or higher		1
								(-9999) Consent withdrawn by mother (-11) Triplet / quadruplet (-10) Not completed (-1) No response (0) Text written, no box ticked (9) Don't know	(-99) Missing
						pl4006	E1g1: Respondent is a state registered nurse	(1) Yes	(0) A-levels or higher		0.998
								(-9999) Consent withdrawn by mother (-11) Triplet / quadruplet (-10) Not completed (-1) No response (0) Text written, no box ticked (9) Don't know	(-99) Missing
						pl4007	E1h1: Respondent has a City & Guilds intermediate technical qualification	(1) Yes	(1) Less than A-levels		0.958
								(-9999) Consent withdrawn by mother (-11) Triplet / quadruplet (-10) Not completed (-1) No response (0) Text written, no box ticked (9) Don't know	(-99) Missing
						pl4008	E1i1: Respondent has a City & Guilds final technical qualification	(1) Yes	(0) A-levels or higher		0.974
								(-9999) Consent withdrawn by mother (-11) Triplet / quadruplet (-10) Not completed (-1) No response (0) Text written, no box ticked (9) Don't know	(-99) Missing
						pl4009	E1j1: Respondent has a City & Guilds full technical qualification	(1) Yes	(0) A-levels or higher		0.968
								(-9999) Consent withdrawn by mother (-11) Triplet / quadruplet (-10) Not completed (-1) No response (0) Text written, no box ticked (9) Don't know	(-99) Missing
						pl4010	E1k1: Respondent has a teaching qualification	(1) Yes	(0) A-levels or higher		0.982
								(-9999) Consent withdrawn by mother (-11) Triplet / quadruplet (-10) Not completed (-1) No response (0) Text written, no box ticked (9) Don't know	(-99) Missing
						pl4011	E1l1: Respondent has a university degree	(1) Yes	(0) A-levels or higher		0.917
								(-9999) Consent withdrawn by mother (-11) Triplet / quadruplet (-10) Not completed (-1) No response (0) Text written, no box ticked (9) Don't know	(-99) Missing
						pl4012	E1m1: Respondent has no qualifications	(1) Yes	(1) Less than A-levels		0.988
								(-9999) Consent withdrawn by mother (-11) Triplet / quadruplet (-10) Not completed (-1) No response (0) Text written, no box ticked (9) Don't know	(-99) Missing
		Phase 1: Birth & Infancy	32 weeks gestation		Derived	Mat_AcadQual_C	Mother's highest academic qualification - C questionnaire	(0) A-levels or higher (1) Less than A-levels	MAX(Mat_AcadQual_C, Ptnr_AcadQual_C)	Parent_AcadQual_C
						Ptnr_AcadQual_C	Partner's highest academic qualification - C questionnaire	(0) A-levels or higher (1) Less than A-levels
		Phase 3: Childhood	5 years 1 month			Mat_AcadQual_K	Mother's highest academic qualification - K questionnaire	(0) A-levels or higher (1) Less than A-levels	MAX(Mat_AcadQual_K, Ptnr_AcadQual_K)	Parent_AcadQual_K
						Ptnr_AcadQual_K	Partner's highest academic qualification - K questionnaire	(0) A-levels or higher (1) Less than A-levels
		Phase 3: Childhood	8 years 1 month			Mat_AcadQual_N	Mother's highest academic qualification - N questionnaire	(0) A-levels or higher (1) Less than A-levels	MAX(Mat_AcadQual_N, Ptnr_AcadQual_N)	Parent_AcadQual_N
						Ptnr_AcadQual_N	Partner's highest academic qualification - N questionnaire	(0) A-levels or higher (1) Less than A-levels
						Mat_AcadQual_PL	Mother's highest academic qualification - PL questionnaire	(0) A-levels or higher (1) Less than A-levels	MAX(Mat_AcadQual_PL, Ptnr_AcadQual_PL)	Parent_AcadQual_PL
						Ptnr_AcadQual_PL	Partner's highest academic qualification - PL questionnaire	(0) A-levels or higher (1) Less than A-levels
						Parent_AcadQual_C	Parents' highest academic qualification - C questionnaire	(0) A-levels or higher (1) Less than A-levels	Last non-missing value (Parent_AcadQual_C, Parent_AcadQual_K, Parent_AcadQual_N, Parent_AcadQual_PL)	DVAcadQual
						Parent_AcadQual_K	Parents' highest academic qualification - K questionnaire	(0) A-levels or higher (1) Less than A-levels
						Parent_AcadQual_N	Parents' highest academic qualification - N questionnaire	(0) A-levels or higher (1) Less than A-levels
						Parent_AcadQual_PL	Parents' highest academic qualification - PL questionnaire	(0) A-levels or higher (1) Less than A-levels
	Social Class	Phase 1: Birth & Infancy	18 weeks gestation	Derived	B	b_sc_m	B: Social class based on occupation (mother)	(1) I - Professional (2) II - Mangerial and technical (3) IIINM - Skilled non-manual	(0) Non-manual	Mat_SocClass_B	0.29
								(4) IIIM - Skilled manual (5) IV - Partly skilled (6) V - Unskileld	(1) Manual
								(-9999) Consent withdrawn by mother	(-99) Missing
			32 weeks gestation	Derived	C	c_sc_m	C: Social class based on occupation (mother)	(1) I - Professional (2) II - Mangerial and technical (3) IIINM - Skilled non-manual	(0) Non-manual	Mat_SocClass_C	0.385
								(4) IIIM - Skilled manual (5) IV - Partly skilled (6) V - Unskileld	(1) Manual
								(-9999) Consent withdrawn by mother	(-99) Missing
			8 months	Derived	F	f_sc_m	F: Social class based on occupation (mother)	(1) I - Professional (2) II - Mangerial and technical (3) IIINM - Skilled non-manual	(0) Non-manual	Mat_SocClass_F	0.698
								(4) IIIM - Skilled manual (5) IV - Partly skilled (6) V - Unskileld	(1) Manual
								(-9999) Consent withdrawn by mother	(-99) Missing
		Phase 2: Early Years	1 year 9 months	Derived	G	g_sc_m	G: Social class based on occupation (mother)	(1) I - Professional (2) II - Mangerial and technical (3) IIINM - Skilled non-manual	(0) Non-manual	Mat_SocClass_G	0.687
								(4) IIIM - Skilled manual (5) IV - Partly skilled (6) V - Unskileld	(1) Manual
								(-9999) Consent withdrawn by mother	(-99) Missing
			2 years 9 months	Derived	H	h_sc_m	H: Social class based on occupation (mother)	(1) I - Professional (2) II - Mangerial and technical (3) IIINM - Skilled non-manual	(0) Non-manual	Mat_SocClass_H	0.735
								(4) IIIM - Skilled manual (5) IV - Partly skilled (6) V - Unskileld	(1) Manual
								(-9999) Consent withdrawn by mother	(-99) Missing
			3 years 11 months	Derived	J	j_sc_m	J: Social class based on occupation (mother)	(1) I - Professional (2) II - Mangerial and technical (3) IIINM - Skilled non-manual	(0) Non-manual	Mat_SocClass_J	0.704
								(4) IIIM - Skilled manual (5) IV - Partly skilled (6) V - Unskileld	(1) Manual
								(-9999) Consent withdrawn by mother	(-99) Missing
		Phase 1: Birth & Infancy	32 weeks gestation	Derived	C	c_sc_ptnr_pp	C: Social class based on occupation (partner proxy)	(1) I - Professional (2) II - Mangerial and technical (3) IIINM - Skilled non-manual	(0) Non-manual	Ptnr_SocClass_C	0.337
								(4) IIIM - Skilled manual (5) IV - Partly skilled (6) V - Unskileld	(1) Manual
								(-9999) Consent withdrawn by mother	(-99) Missing
			8 months	Derived	F	f_sc_ptnr_pp	F: Social class based on occupation (partner proxy)	(1) I - Professional (2) II - Mangerial and technical (3) IIINM - Skilled non-manual	(0) Non-manual	Ptnr_SocClass_F	0.417
								(4) IIIM - Skilled manual (5) IV - Partly skilled (6) V - Unskileld	(1) Manual
								(-9999) Consent withdrawn by mother	(-99) Missing
		Phase 2: Early Years	1 year 9 months	Derived	G	g_sc_ptnr_pp	G: Social class based on occupation (partner proxy)	(1) I - Professional (2) II - Mangerial and technical (3) IIINM - Skilled non-manual	(0) Non-manual	Ptnr_SocClass_G	0.465
								(4) IIIM - Skilled manual (5) IV - Partly skilled (6) V - Unskileld	(1) Manual
								(-9999) Consent withdrawn by mother	(-99) Missing
			2 years 9 months	Derived	H	h_sc_ptnr_pp	H: Social class based on occupation (partner proxy)	(1) I - Professional (2) II - Mangerial and technical (3) IIINM - Skilled non-manual	(0) Non-manual	Ptnr_SocClass_H	0.548
								(4) IIIM - Skilled manual (5) IV - Partly skilled (6) V - Unskileld	(1) Manual
								(-9999) Consent withdrawn by mother	(-99) Missing
			3 years 11 months	Derived	J	j_sc_ptnr_pp	J: Social class based on occupation (partner proxy)	(1) I - Professional (2) II - Mangerial and technical (3) IIINM - Skilled non-manual	(0) Non-manual	Ptnr_SocClass_J	0.514
								(4) IIIM - Skilled manual (5) IV - Partly skilled (6) V - Unskileld	(1) Manual
								(-9999) Consent withdrawn by mother	(-99) Missing
		Phase 1: Birth & Infancy	12 weeks gestation	Derived	PA	pa_sc_p	PA: Social class based on occupation (partner)	(1) I - Professional (2) II - Mangerial and technical (3) IIINM - Skilled non-manual	(0) Non-manual	Ptnr_SocClass_PA	0.974
								(4) IIIM - Skilled manual (5) IV - Partly skilled (6) V - Unskileld	(1) Manual
								(-9999) Consent withdrawn by partner	(-99) Missing
			18 weeks gestation	Derived	PB	pb_sc_p	PB: Social class based on occupation (partner)	(1) I - Professional (2) II - Mangerial and technical (3) IIINM - Skilled non-manual	(0) Non-manual	Ptnr_SocClass_PB	0.392
								(4) IIIM - Skilled manual (5) IV - Partly skilled (6) V - Unskileld	(1) Manual
								(-9999) Consent withdrawn by partner	(-99) Missing
			8 months	Derived	PD	pd_sc_p	PD: Social class based on occupation (partner)	(1) I - Professional (2) II - Mangerial and technical (3) IIINM - Skilled non-manual	(0) Non-manual	Ptnr_SocClass_PD	0.555
								(4) IIIM - Skilled manual (5) IV - Partly skilled (6) V - Unskileld	(1) Manual
								(-9999) Consent withdrawn by partner	(-99) Missing
		Phase 2: Early Years	1 year 9 months	Derived	PE	pe_sc_p	PE: Social class based on occupation (partner)	(1) I - Professional (2) II - Mangerial and technical (3) IIINM - Skilled non-manual	(0) Non-manual	Ptnr_SocClass_PE	0.619
								(4) IIIM - Skilled manual (5) IV - Partly skilled (6) V - Unskileld	(1) Manual
								(-9999) Consent withdrawn by partner	(-99) Missing
		Phase 3: Childhood	8 years 1 month	Derived	PL	pl_sc_p	PL: Social class based on occupation (partner)	(1) I - Professional (2) II - Mangerial and technical (3) IIINM - Skilled non-manual	(0) Non-manual	Ptnr_SocClass_PL	0.752
								(4) IIIM - Skilled manual (5) IV - Partly skilled (6) V - Unskileld	(1) Manual
								(-9999) Consent withdrawn by partner	(-99) Missing
					Derived	Mat_SocClass_B	Maternal social class - B questionnaire	(0) Non-manual (1) Manual	Last non-missing value (Mat_SocClass_B, Mat_SocClass_C, Mat_SocClass_F, Mat_SocClass_G, Mat_SocClass_H, Mat_SocClass_J)	Mat_SocClass
						Mat_SocClass_C	Maternal social class - C questionnaire	(0) Non-manual (1) Manual
						Mat_SocClass_F	Maternal social class - F questionnaire	(0) Non-manual (1) Manual
						Mat_SocClass_G	Maternal social class - G questionnaire	(0) Non-manual (1) Manual
						Mat_SocClass_H	Maternal social class - H questionnaire	(0) Non-manual (1) Manual
						Mat_SocClass_J	Maternal social class - J questionnaire	(0) Non-manual (1) Manual
						Ptnr_SocClass_PA	Partner social class - PA questionnaire	(0) Non-manual (1) Manual	Last non-missing value (Ptnr_SocClass_PA, Ptnr_SocClass_PB, Ptnr_SocClass_C, Ptnr_SocClass_F, Ptnr_SocClass_PD, Ptnr_SocClass_G, Ptnr_SocClass_PE, Ptnr_SocClass_H, Ptnr_SocClass_J, Ptnr_SocClass_PL)	Ptnr_SocClass
						Ptnr_SocClass_PB	Partner social class - PB questionnaire	(0) Non-manual (1) Manual
						Ptnr_SocClass_C	Partner social class - C questionnaire	(0) Non-manual (1) Manual
						Ptnr_SocClass_F	Partner social class - F questionnaire	(0) Non-manual (1) Manual
						Ptnr_SocClass_PD	Partner social class - PD questionnaire	(0) Non-manual (1) Manual
						Ptnr_SocClass_G	Partner social class - G questionnaire	(0) Non-manual (1) Manual
						Ptnr_SocClass_PE	Partner social class - PE questionnaire	(0) Non-manual (1) Manual
						Ptnr_SocClass_H	Partner social class - H questionnaire	(0) Non-manual (1) Manual
						Ptnr_SocClass_J	Partner social class - J questionnaire	(0) Non-manual (1) Manual
						Ptnr_SocClass_PL	Partner social class - PL questionnaire	(0) Non-manual (1) Manual
						Mat_SocClass	Maternal social class - last non-missing value	(0) Non-manual (1) Manual	MAX (Mat_SocClass, Ptnr_SocClass)	DVSocialClass
						Ptnr_SocClass	Partner social class - last non-missing value	(0) Non-manual (1) Manual
	Housing Tenure	Phase 3: Childhood	10 years 2 months	Main Carer	Q	q2010	B2: Home ownership/rental status	(0) Being bought/mortgaged (1) Being bought from council (2) Owned - no mortgage	(0) Owned or mortgaged	DVTenure	0.481
								(3) Rented from council (4) Rented privately - furnished (5) Rented privately - unfurnished (6) Rented - housing association (7) Other	(1) Renting or other
								(-9999) Consent withdrawn by mother (-11) Triplet / quadruplet (-10) Not completed (-1) No response	(-99) Missing
	Income	Phase 3: Childhood	10 years 2 months	Main Carer	Q	q3000	C1a1: Number of adults in household	(-9999) Consent withdrawn by mother (-11) Triplet / quadruplet (-10) Not completed (-2) Unresolvable (-1) No response	(-99) Missing	Num_Adults	0.488
						q3001	C1a2: Number of young adults (16-18 years) in household	(-9999) Consent withdrawn by mother (-11) Triplet / quadruplet (-10) Not completed (-2) Unresolvable (-1) No response	(-99) Missing		0.45
									q3000 + q3001
						q3002	C1a3: Number of children (<16 years) in household	(-9999) Consent withdrawn by mother (-11) Triplet / quadruplet (-10) Not completed (-2) Unresolvable (-1) No response	(-99) Missing	Num_Child	0.487
			11 years 2 months	Main Carer	R	r9020	J2a: Average household income including social benefits each week	(1) < £120	60	WeekIncome	0.582	Midpoints estimated for each bracket
								(2) £120 - £189	154.5
								(3) £190 - £239	214.5
								(4) £240 - £289	264.5
								(5) £290 - £359	324.5
								(6) £360 - £429	394.5
								(7) £430 - £479	454.5
								(8) £480 - £559	519.5
								(9) £560 - £799	679.5
								(10) £800 or more	869.5
								(-9999) Consent withdrawn by mother (-11) Triplet / quadruplet (-10) Not completed (-1) No response (0) Other text answer (11) Don't know	(-99) Missing
						WeekIncome	Weekly income (midpoints of income brackets)		If Num_Adults = 0 → WeekIncome/(.20*Num_Child)	Income_0		Aggregated to create DVEquivIncome
									If Num_Adults = 1 → WeekIncome/(.67 + (.20*Num_Child))	Income_1
									If Num_Adults = 2 → WeekIncome/(1.00 + (.20*Num_Child))	Income_2
									If Num_Adults = 3 →WeekIncome/(1.33 + (.20*Num_Child))	Income_3
									If Num_Adults = 4 → WeekIncome/(1.67 + (.20*Num_Child))	Income_4
									If Num_Adults = 5 → WeekIncome/(2.00 + (.20*Num_Child))	Income_5
									If Num_Adults = 6 → WeekIncome/(2.33 + (.20*Num_Child))	Income_6
									If Num_Adults = 7 → WeekIncome/(2.67 + (.20*Num_Child))	Income_7
									If Num_Adults = 9 → WeekIncome/(3.33 + (.20*Num_Child))	Income_9
									If Num_Adults = 10 → WeekIncome/(3.67 +(.20*Num_Child))	Income_10
						DVEquivIncome	Weekly income equivalized by household size		Split into quintiles	DVIncomeQuin		Split into quintiles to make DVIncomeQuin
						DVIncomeQuin	Income quintiles equivalized by household size	(1) Bottom quintile	(0) Low income	DVIncome
								(2) Second quintile (3) Third quintile (4) Fourth quintile (5) Highest quintile	(1) Higher income
	Car Access	Phase 3: Childhood	10 years 2 months	Main Carer	Q	q2370	B30a: How often mother drives	(1) Every day (2) 2-5 times a week (3) Once a week (4) Rarely	(1) Yes	Mat_Car_Q	0.482
								(5) Never	(0) No
								(-9999) Consent withdrawn by mother (-11) Triplet / quadruplet (-10) Not completed (-1) No response	(-99) Missing
				Partner	PN	pn2370	A11a: Frequency respondent drives a car, van or lorry	(0) Motorcycle only (1) Every day (2) 2-5 times a week (3) Once a week (4) Rarely	(1) Yes	Ptnr_Car_PN	0.733
								(5) Never	(0) No
								(-9999) Consent withdrawn by partner (-11) Triplet / quadruplet (-10) Not completed (-1) No response	(-99) Missing
					Derived	Mat_Car_Q	Mother has access to car	(1) Yes (0) No	MAX (Mat_Car_Q, Ptnr_Car_PN)	DVCarOwn
						Ptnr_Car_PN	Partner has access to car	(1) Yes (0) No
	Mould/Damp in Accommodation	Phase 3: Childhood	10 years 2 months	Main Carer	Q	q2110	B12a: Damp, condensation or mould in home	(1) Yes	(1) Yes	DVMould	0.488
								(2) No	(0) No
								(-9999) Consent withdrawn by mother (-11) Triplet / quadruplet (-10) Not completed (-1) No response	(-99) Missing
	Overcrowding	Phase 3: Childhood	10 years 2 months	Main Carer	Q	q3000	C1a1: Number of adults in household	(-9999) Consent withdrawn by mother (-11) Triplet / quadruplet (-10) Not completed (-2) Unresolvable (-1) No response	(-99) Missing	HH_Size_Q	0.488
						q3001	C1a2: Number of young adults (16-18 years) in household	(-9999) Consent withdrawn by mother (-11) Triplet / quadruplet (-10) Not completed (-2) Unresolvable (-1) No response	(-99) Missing		0.45
						q3002	C1a3: Number of children (<16 years) in household	(-9999) Consent withdrawn by mother (-11) Triplet / quadruplet (-10) Not completed (-2) Unresolvable (-1) No response	(-99) Missing		0.487
									SUM(q3000, q3001, q3002)
						q2080	B9: Number of rooms apart from kitchen for living and sleeping	(-9999) Consent withdrawn by mother (-11) Triplet / quadruplet (-10) Not completed (-8) Text response (-2) Unresolvable (-1) No response	(-99) Missing	HHSize_Rooms	0.508
									HH_Size_Q/q2080
					Derived	HHSize_Rooms	Ratio of people per room	(<1.99) People per room	(0) Not overcrowded	DVOvercrowd
								(≥ 2) People per room	(1) Overcrowded
Attrition
	Maternal Age at CM's Birth	Phase 1: Birth & Infancy	32 weeks gestation	Derived	C	c994	DV: Maternal age in years at completion of 'Your Pregnancy' questionnaire: C file	(-9999) Consent withdrawn by mother (-1) Missing	(-99) Missing	Mat_Age	0.23
	CM's Birthweight	Phase 1: Birth & Infancy	Birth	Derived	KZ	kz030	Preferred birthweight (grams)	(-9999) Consent withdrawn (-11) Triplet / quadruplet (-10) Not in core sample (-7) Birth outcome not known (-2) Missing/Not measured (-1) Not enrolled	(-99) Missing	Birthweight	0.113	Divided by 1000 to convert to kilograms
									kz030/1000
	Number of Children	Phase 1: Birth & Infancy	8 months	Main Carer	F	f441	NO of 16-18s in HHOLD	(-9999) Consent withdrawn by mother (-1) Missing (99) DK	(-99) Missing	NumChildren	0.283	Removed outliers < 20
						f442	NO of 0-15s in HHOLD	(-9999) Consent withdrawn by mother (-1) Missing (99) DK	(-99) Missing		0.288
									SUM(f441, f442) - 1
	CM Ethnicity	Phase 1: Birth & Infancy	32 weeks gestation	Main Carer	C	c800	Ethnic group	(-9999) Consent withdrawn by mother (-1) Missing (1) White (2) Black Caribbean (3) Black African (4) Other black (5) Indian (6) Pakistani (7) Bangladeshi (8) Chinese (9) Other (99) DK	If c800 and c801 = (1) White → (1) White If c800 and c801 = (5) Indian → (2) Indian If c800 and c801 = (6) Pakistani, (7) Bangladeshi → (3) Pakistani or Bangladeshi If c800 and c801 = (2) Black Caribbean, (3) Black African, (4) Other black → (4) Black or Black British If c800 ≠ c801 → (5) Mixed If c800 and c801 = (8) Chinese, (9) Other → (6) Other If c800 or c801 = (-9999) Consent withdrawn, (-1)…	Ethnicity	0.209	If both parents had the same ethnicity, the CM was coded as that ethnic group. If the parents had different ethnicities, the child was coded as mixed.
						c801	PTNRS ethnic group	(-9999) Consent withdrawn by mother (-1) Missing (1) White (2) Black Caribbean (3) Black African (4) Other black (5) Indian (6) Pakistani (7) Bangladeshi (8) Chinese (9) Other (99) DK			0.225
	Lone Parenthood	Phase 1: Birth & Infancy	32 weeks gestation	Main Carer	C	c665	NO PTNR	(1) Yes	(1) Yes	LoneParent_C	0.198
								(2) No	(0) No
								(-9999) Consent withdrawn by mother (-1) Missing	(-99) Missing
			8 months	Main Carer	F	f446	PTNR O18 in HHOLD	(1) Y (3) SMTS	(1) Yes	LoneParent_F	0.277
								(2) N	(0) No
								(-9999) Consent withdrawn by mother (-1) Missing (0) Other (9) DK	(-99) Missing
					Derived	LoneParent_C	Lone parenthood - C questionnaire	(1) Yes (0) No	MAX(LoneParent_C, LoneParent_F)	LoneParent
						LoneParent_F	Lone parenthood - F questionnaire	(1) Yes (0) No
Covariates
	CM Sex	Phase 1: Birth & Infancy	Birth	Derived	KZ	kz021	Participant assigned sex at birth	(1) Male	(0) Male	CMSex	0.039
								(2) Female	(1) Female
								(-9999) Consent withdrawn by mother (-2) Not known (-1) Not enrolled	(-99) Missing
	Number of Children	Phase 4: Adolescence	16 years	Main Carer	T	t1040	A8a1: Number of younger brothers of study teenager who live with respondent or visit at least one day a week	(-9999) Consent withdrawn by mother (-11) Triplet / quadruplet (-10) Not completed (-10) No response	(-99) Missing	NumChildren_T	0.877
						t1041	A8a2: Number of younger sisters of study teenager who live with respondent or visit at least one day a week	(-9999) Consent withdrawn by mother (-11) Triplet / quadruplet (-10) Not completed (-10) No response	(-99) Missing		0.877
						t1042	A8b1: Number of same age brothers of study teenager who live with respondent or visit at least one day a week	(-9999) Consent withdrawn by mother (-11) Triplet / quadruplet (-10) Not completed (-10) No response	(-99) Missing		0.941
						t1043	A8b2: Number of same age sisters of study teenager who live with respondent or visit at least one day a week	(-9999) Consent withdrawn by mother (-11) Triplet / quadruplet (-10) Not completed (-10) No response	(-99) Missing		0.941
						t1044	A8c1: Number of older brothers of study teenager who live with respondent or visit at least one day a week	(-9999) Consent withdrawn by mother (-11) Triplet / quadruplet (-10) Not completed (-10) No response	(-99) Missing		0.893
						t1045	A8c2: Number of older sisters of study teenager who live with respondent or visit at least one day a week	(-9999) Consent withdrawn by mother (-11) Triplet / quadruplet (-10) Not completed (-10) No response	(-99) Missing		0.896
									SUM(t1040, t1041, t1042, t1043, t1044, t1045)
	CM Ethnicity	Phase 1: Birth & Infancy	32 weeks gestation	Main Carer	C	c800	Ethnic group	(-9999) Consent withdrawn by mother (-1) Missing (1) White (2) Black Caribbean (3) Black African (4) Other black (5) Indian (6) Pakistani (7) Bangladeshi (8) Chinese (9) Other (99) DK	If c800 and c801 = (1) White → (1) White If c800 and c801 = (5) Indian → (2) Indian If c800 and c801 = (6) Pakistani, (7) Bangladeshi → (3) Pakistani or Bangladeshi If c800 and c801 = (2) Black Caribbean, (3) Black African, (4) Other black → (4) Black or Black British If c800 ≠ c801 → (5) Mixed If c800 and c801 = (8) Chinese, (9) Other → (6) Other If c800 or c801 = (-9999) Consent withdrawn, (-1)…	Ethnicity	0.209	If both parents had the same ethnicity, the CM was coded as that ethnic group. If the parents had different ethnicities, the child was coded as mixed.
						c801	PTNRS ethnic group	(-9999) Consent withdrawn by mother (-1) Missing (1) White (2) Black Caribbean (3) Black African (4) Other black (5) Indian (6) Pakistani (7) Bangladeshi (8) Chinese (9) Other (99) DK			0.225
	Marital Status	Phase 4: Adolescence	16 years	Main Carer	T	t1050	A9a: Present marital/relationship status	(1) Never married (2) Widowed (3) Divorced (4) Separated	(0) Single	MaritalStatus_T	0.732	If MaritalStatus_T = (0) Single OR (1) Cohabiting AND t1065 = (1) Yes → MaritalStatus_T = (1) Cohabiting
								(5) Married (once only) (6) Married for second time (7) Married for third time or more (9) Civil partnership	(2) Married
								(8) Living as married	(1) Cohabiting
								(-9999) Consent withdrawn by mother (-11) Triplet / quadruplet (-10) Not completed (-1) No response	(-99) Missing
						t1065	A11: Respondent cohabits with partner	(1) Yes	(1) Cohabiting		0.738
								(-9999) Consent withdrawn by mother (-11) Triplet / quadruplet (-10) Not completed (-1) No response	(-99) Missing
	CM Chronic Illness	Phase 4: Adolescence	18 years	Cohort Member	CCT	cct3580	C12A: Respondent has long-standing illness, disability or infirmity	(1) Yes	(1) Yes	CMChronic_CCT	0.787
								(2) No	(0) No
								(-9999) Consent withdrawn by YP (-11) Triplet / quadruplet (-10) Not completed (-1) No response	(-99) Missing
	Parental Chronic Illness			Derived	clon	clon118	DV: physical illness parent 0-16yrs: ACE	(0) No	(0) No	ParentChronic_clon	0.625
								(1) Yes	(1) Yes
								(-9999) Consent withdrawn by YP (-11) Trips/Quads (-10) Not completed (-1) Missing	(-99) Missing
Outcomes
	Internalising Symptoms	Phase 4: Adolescence	16 years	Main Carer	T	tc4012	D13: In the past 6 months, study teenager is often unhappy, down-hearted or tearful	(1) Not true	(1) Not true	LowMood_T	0.639
								(2) Somewhat true	(2) Somewhat true
								(3) Certainly true	(3) Certainly true
								(-9999) Consent withdrawn by mother (-11) Triplet / quadruplet (-10) Not completed (-1) No response (9) Don't know	(-99) Missing
						tc4007	D8: In the past 6 months, study teenager has many worries, often seems worried	(1) Not true	(1) Not true	Worry_T	0.639
								(2) Somewhat true	(2) Somewhat true
								(3) Certainly true	(3) Certainly true
								(-9999) Consent withdrawn by mother (-11) Triplet / quadruplet (-10) Not completed (-1) No response (9) Don't know	(-99) Missing
						tc4015	D16: In the past 6 months, study teenager is nervous or clingy in new situations, easily loses confidence	(1) Not true	(1) Not true	Afraid_T	0.639
								(2) Somewhat true	(2) Somewhat true
								(3) Certainly true	(3) Certainly true
								(-9999) Consent withdrawn by mother (-11) Triplet / quadruplet (-10) Not completed (-1) No response (9) Don't know	(-99) Missing
	Behavioural Symptoms	Phase 4: Adolescence	16 years	Main Carer	T	tc4017	D18: In the past 6 months, study teenager often lies or cheats	(1) Not true	(1) Not true	Lies_T	0.638
								(2) Somewhat true	(2) Somewhat true
								(3) Certainly true	(3) Certainly true
								(-9999) Consent withdrawn by mother (-11) Triplet / quadruplet (-10) Not completed (-1) No response (9) Don't know	(-99) Missing
						tc4006	D7: In the past 6 months, study teenager is generally obedient, usually does what adults request	(1) Not true	(3) Not true	Disobedient_T	0.638
								(2) Somewhat true	(2) Somewhat true
								(3) Certainly true	(1) Certainly true
								(-9999) Consent withdrawn by mother (-11) Triplet / quadruplet (-10) Not completed (-1) No response (9) Don't know	(-99) Missing
						tc4004	D5: In the past 6 months, study teenager has often had temper tantrums or hot tempers	(1) Not true	(1) Not true	Irritable_T	0.639
								(2) Somewhat true	(2) Somewhat true
								(3) Certainly true	(3) Certainly true
								(-9999) Consent withdrawn by mother (-11) Triplet / quadruplet (-10) Not completed (-1) No response (9) Don't know	(-99) Missing
						tc4011	D12: In the past 6 months, study teenager often fights or bullies other children or teenagers	(1) Not true	(1) Not true	Fights_T	0.639
								(2) Somewhat true	(2) Somewhat true
								(3) Certainly true	(3) Certainly true
								(-9999) Consent withdrawn by mother (-11) Triplet / quadruplet (-10) Not completed (-1) No response (9) Don't know	(-99) Missing
						tc4021	D22: In the past 6 months, study teenager steals from home, school or elsewhere	(1) Not true	(1) Not true	Steals_T	0.638
								(2) Somewhat true	(2) Somewhat true
								(3) Certainly true	(3) Certainly true
								(-9999) Consent withdrawn by mother (-11) Triplet / quadruplet (-10) Not completed (-1) No response (9) Don't know	(-99) Missing
	ADHD Symptoms	Phase 4: Adolescence	16 years	Main Carer	T	tc4001	D2: In the past 6 months, study teenager has been restless, overactive, cannot stay still for long	(1) Not true	(1) Not true	Restless_T	0.639
								(2) Somewhat true	(2) Somewhat true
								(3) Certainly true	(3) Certainly true
								(-9999) Consent withdrawn by mother (-11) Triplet / quadruplet (-10) Not completed (-1) No response (9) Don't know	(-99) Missing
						tc4009	D10: In the past 6 months, study teenager is constantly fidgeting or squirming	(1) Not true	(1) Not true	Fidget_T	0.639
								(2) Somewhat true	(2) Somewhat true
								(3) Certainly true	(3) Certainly true
								(-9999) Consent withdrawn by mother (-11) Triplet / quadruplet (-10) Not completed (-1) No response (9) Don't know	(-99) Missing
						tc4014	D15: In the past 6 months, study teenager is easily distracted, concentration wanders	(1) Not true	(1) Not true	Concentrate_T	0.639
								(2) Somewhat true	(2) Somewhat true
								(3) Certainly true	(3) Certainly true
								(-9999) Consent withdrawn by mother (-11) Triplet / quadruplet (-10) Not completed (-1) No response (9) Don't know	(-99) Missing

## Sheet: MCS
Variable Type	Variable	Sweep	CM Age	Respondent	Dataset	Original Variable ID	Original Variable Label	Original Variable Values	Harmonization	Derived Variable	% Missing	Notes
SEP Indicators
	Academic Qualfications	Sweep 5	11 years	Derived	mcs5_parent_derived	EACAQ00	S5 DV NVQ equivalent of highest academic level across sweeps	(1) NVQ Level 1 (2) NVQ Level 2	(1) Less than A-levels	DVAcadQual	0.017
								(3) NVQ Level 3 (4) NVQ Level 4 (5) NVQ Level 5	(0) A-levels or above
								(-1) Not applicable (95) Overseas qualification only (96) None of these	(-99) Missing
	Social Class	Sweep 5	11 years	Derived	mcs_closer_wp2ses	pclrg90	Highest parental social class (RG 1990 version) at age 11 sweep	(1) I Professional (2) II Managerial and technical (3) IIINM Skilled non-manual	(0) Non-manual	DVSocialClass	0.206
								(4) IIIM Skilled manual (5) IV Partly skilled (6) V Unskilled	(1) Manual
								(-666) Occup unclassifiable/ insuffic info/ armed forces/ carer/ unemplyed/ sick/ retired	(-99) Missing
	Housing Tenure	Sweep 5	11 years	Main Carer	mcs5_parent_interview	EPROOW00	DV Housing Tenure	(1) Own outright (2) Own - mortgage/loan	(0) Owned or mortgaged	DVHouseTenure	0.226
								(3) Part rent/part mortgage (shared equity) (4) Rent from local authority (5) Rent from Housing Association (6) Rent privately (7) Living with parents (8) Live rent free (9) Squatting (10) Other	(1) Renting or other
								(-9) Refusal (-8) Don't know (-1) Not applicable (11) Refused (12) Don’t know	(-99) Missing
	Income	Sweep 5	11 years	Main Carer	mcs5_parent_interview	EPGROW00	Gross amount earned per week	(-9) Refusal (-8) Don't know (-1) Not applicable	(-99) Missing		0.422	SUM of (EPGROW00, EPSJUW00, EPPEASE01, EPPUSA01, EPBENWA0, EPBENWB0, EPBENWC0, EPBENWD0, EPBENWE0, EPBENWF0, EPBENWG0, EPBENWH0, EPBENWI0, EPBENWJ0, EPBENWK0, EPBENWL0, EPBENWM0, EPBENWN0, EPBENWO0, EPBENWP0, EPBENWQ0, EPBENWR0, EPBENWS0, EPBENWT0, EPBENWU0, EPBENWV0, EPBENWW0, EPBENWX0, EPBENWY0, EPBENWZ0, EPBENW10, EPBENW20, EPBENW30, EPBEN240, EPREGA01) = DVGrossIncome
						EPSJUW00	Second job usual pay per week	(-9) Refusal (-8) Don't know (-1) Not applicable	(-99) Missing		0.961
						EPEASE00	Amount earned from 2nd/odd job (Self Emp. Pay)		EPEASE00/4	EPEASE01	0.987
								(-9) Refusal (-8) Don't know (-1) Not applicable	(-99) Missing
						EPPUSA00	Partner's usual month pay		EPPUSA00/4	EPPUSA01	0.719
								(-9) Refusal (-8) Don't know (-1) Not applicable	(-99) Missing
						EPBENWA0	Amount per week (Jobseekers allowance).	(-9) Refusal (-8) Don't know (-1) Not applicable	(-99) Missing		0.972
						EPBENWB0	Amount per week (Income Support).	(-9) Refusal (-8) Don't know (-1) Not applicable	(-99) Missing		0.953
						EPBENWC0	Amount per week (Incapacity Benefit).	(-9) Refusal (-8) Don't know (-1) Not applicable	(-99) Missing		0.999
						EPBENWD0	Amount per week (Employment and Support Allowance).	(-9) Refusal (-8) Don't know (-1) Not applicable	(-99) Missing		0.988
						EPBENWE0	Amount per week (Severe Disablement Allowance).	(-9) Refusal (-8) Don't know (-1) Not applicable	(-99) Missing		0.998
						EPBENWF0	Amount per week (Carer's Allowance).	(-9) Refusal (-8) Don't know (-1) Not applicable	(-99) Missing		0.987
						EPBENWG0	Amount per week (Disablity Living Allowance).	(-9) Refusal (-8) Don't know (-1) Not applicable	(-99) Missing		0.967
						EPBENWH0	Amount per week (Return to work credit).	(-9) Refusal (-8) Don't know (-1) Not applicable	(-99) Missing		0.999
						EPBENWI0	Amount per week (Attendance Allowance).	(-9) Refusal (-8) Don't know (-1) Not applicable	(-99) Missing		1
						EPBENWJ0	Amount per week (Industrial Injury Disablement Benefit).	(-9) Refusal (-8) Don't know (-1) Not applicable	(-99) Missing		0.999
						EPBENWK0	Amount per week (War Disablement Pension).	(-9) Refusal (-8) Don't know (-1) Not applicable	(-99) Missing		1
						EPBENWL0	Amount per week (Sickness and Accident Insurance).	(-9) Refusal (-8) Don't know (-1) Not applicable	(-99) Missing		1
						EPBENWM0	Amount per week (Other disability related payment).	(-9) Refusal (-8) Don't know (-1) Not applicable	(-99) Missing		1
						EPBENWN0	Amount per week (NI or State Retirement Pension).	(-9) Refusal (-8) Don't know (-1) Not applicable	(-99) Missing		0.999
						EPBENWO0	Amount per week (Pension from a previous employer).	(-9) Refusal (-8) Don't know (-1) Not applicable	(-99) Missing		0.995
						EPBENWP0	Amount per week (Pension from a spouse's previous emp).	(-9) Refusal (-8) Don't know (-1) Not applicable	(-99) Missing		0.999
						EPBENWQ0	Amount per week (Pension Credit etc).	(-9) Refusal (-8) Don't know (-1) Not applicable	(-99) Missing		0.999
						EPBENWR0	Amount per week (Private pension or annuity).	(-9) Refusal (-8) Don't know (-1) Not applicable	(-99) Missing		0.999
						EPBENWS0	Amount per week (Widow's or War Widow's Pension).	(-9) Refusal (-8) Don't know (-1) Not applicable	(-99) Missing		0.999
						EPBENWT0	Amount per week (Widowed Mother's Allowance).	(-9) Refusal (-8) Don't know (-1) Not applicable	(-99) Missing		0.999
						EPBENWU0	Amount per week (Child Benefit).	(-9) Refusal (-8) Don't know (-1) Not applicable	(-99) Missing		0.41
						EPBENWV0	Amount per week (Working Tax Credit).	(-9) Refusal (-8) Don't know (-1) Not applicable	(-99) Missing		0.875
						EPBENWW0	Amount per week (Child Tax Credit).	(-9) Refusal (-8) Don't know (-1) Not applicable	(-99) Missing		0.745
						EPBENWX0	Amount per week (Foster or Guardian allowance).	(-9) Refusal (-8) Don't know (-1) Not applicable	(-99) Missing		0.999
						EPBENWY0	Amount per week (Maternity allowance).	(-9) Refusal (-8) Don't know (-1) Not applicable	(-99) Missing		1
						EPBENWZ0	Amount per week (In-work Credit for Lone Parents).	(-9) Refusal (-8) Don't know (-1) Not applicable	(-99) Missing		1
						EPBENW10	Amount per week (Other state benefit).	(-9) Refusal (-8) Don't know (-1) Not applicable	(-99) Missing		0.998
						EPBENW20	Amount per week (Housing benefit).	(-9) Refusal (-8) Don't know (-1) Not applicable	(-99) Missing		0.909
						EPBENW30	Amount per week (Council tax benefit).	(-9) Refusal (-8) Don't know (-1) Not applicable	(-99) Missing		0.931
						EPBENW40	Amount per week (Other state benefit).	(-9) Refusal (-8) Don't know (-1) Not applicable	(-99) Missing		0.997
						EPREGA00	Amount received from these other sources last month (range)		EPREGA00/4	EPREGA01	0.997
								(-9) Refusal (-8) Don't know (-1) Not applicable	(-99) Missing
				Derived	mcs5_hhgrid	EPAGE0000	Person's age last birthday		Count if ≤ 16 years	Num_Child	0.001	To equivalize, the first adult in the household weighted .67, subsequent adults weighed .33 and children weighed .20
								(-9) Refusal (-8) Don't know (-1) Not applicable	(-99) Missing
					mcs5_family_derived	ETOTP00	S5 DV Number of people present in HH excluding CMs		ETOTP00 - Num_Child	Num_Adults	0
								(-2) Not known	(-99) Missing
					Derived	DVGrossIncome	Gross income earned per week from all sources		If Num_Adults = 1 → DVGrossIncome/(.67 +(.20*Num_Child))	DVEquivIncome1		Aggregated together to create DVEquivIncome
									If Num_Adults = 2 → DVGrossIncome/(1.00 +(.20*Num_Child))	DVEquivIncome2
									If Num_Adults = 3 →DVGrossIncome/(1.33 +(.20*Num_Child))	DVEquivIncome3
									If Num_Adults = 4 → DVGrossIncome/(1.67 +(.20*Num_Child))	DVEquivIncome4
									If Num_Adults = 5 → DVGrossIncome/(2.00 +(.20*Num_Child))	DVEquivIncome5
									If Num_Adults = 6 → DVGrossIncome/(2.33 +(.20*Num_Child))	DVEquivIncome6
									If Num_Adults = 7 → DVGrossIncome/(2.67+(.20*Num_Child))	DVEquivIncome7
									If Num_Adults = 8 → DVGrossIncome/(3.00 +(.20*Num_Child))	DVEquivIncome8
						DVEquivIncome	Gross income earned per week from all sources - equivalized for household size		Split into quintiles	DVIncomeQuin
						DVIncomeQuin	Equivalized income income earned per week - quintiles	(1) Bottom quintile	(1) Low income	DVIncomeQuin
								(2) Second quintile (3) Third quintile (4) Fourth quintile (5) Highest quintile	(0) Higher income
	Car Access	Sweep 5	11 years	Main Carer	mcs5_parent_interview	EPCARU00	How many cars or vans do you have the regular use	(1) One (2) Two (3) Three (4) Four or more	(0) Yes	DVCarOwn	0
								(5) None	(1) No car access
								(-9) Refusal (-8) Don't know (-1) Not applicable (6) Refused (7) Don't know	(-99) Missing
	Mould/Damp in Accommodation	Sweep 5	11 years	Main Carer	mcs5_parent_interview	EPDAMP00	Problems with damp condensation (except kitchen or bathroom)?	(1) No damp	(0) No	DVMould	0
								(2) Not much of a problem (3) Some problems (4) Great problem	(1) Yes
								(-9) Refusal (-8) Don't know (-1) Not applicable (5) Refused (6) Don't know	(-99) Missing
	Overcrowding	Sweep 5	11 years	Derived	mcs5_family_derived	ETOTP00	S5 DV Number of people present in HH including CMs	(-2) Not known	(-99) Missing	W5HHSize_Rooms	0
				Main Carer	mcs5_parent_interview	EPROMA00	Number of rooms - grouped	(0) No rooms (1) One room (2) Two rooms (3) Three rooms (4) Four rooms (5) Five rooms (6) Six rooms (7) Seven rooms (8) Eight rooms (9) Nine rooms (10) Ten or more rooms	ETOTOP00/EPROMA00		0
								(-9) Refused (-8) Don't know (-1) Not applicable	(-99) Missing
					Derived	W5HHSize_Rooms	Ratio of people per room	(<1.99) People per room	(0) Not overcrowded	DVOvercrowd
								(≥ 2) People per room	(1) Overcrowded
Attrition
	Maternal Age at CM's Birth	Sweep 1	9 months	Main Carer	mcs1_parent_derived	ADDAGB00	Respondent age at birth of CM	(-2) Not known (-1) Not applicable	(-99) Missing	Mat_Age		If Filter_Mat = 1
	CM's Birthweight	Sweep 1	9 months	Derived	mcs1_cm_derived	ADBWGT00	DV Cohort Member birth weight in kilos	(-8) Don't know (-1) Not applicable	(-99) Missing	Birthweight	0.003
	Number of Children	Sweep 1	9 months	Derived	mcs1_family_derived	ADTOTS00	DV Number of siblings in household plus number of CM's		ADTOTS00 - 1	Num_Siblings	0
	CM Ethnicity	Sweep 1	9 months	Derived	mcs1_cm_derived	ADC06E00	DV Cohort Member Ethnic Group - 6 category Census class	(1) White	(1) White	W1_Ethnic	0.003
								(2) Mixed	(5) Mixed
								(3) Indian	(2) Indian
								(4) Pakistani or Bangladeshi	(3) Pakistani or Bangladeshi
								(5) Black or Black British	(4) Black or Black British
								(6) Other Ethnic group (inc. Chinese, Other)	(6) Other
								(-9) Refusal (-8) Don't Know (-1) Not applicable	(-99) Missing
		Sweep 2	3 years	Derived	mcs2_cm_derived	BDC06E00	DV Cohort Member Ethnic Group - 6 category Census class	(1) White	(1) White	W2_Ethnic	0.007
								(2) Mixed	(5) Mixed
								(3) Indian	(2) Indian
								(4) Pakistani or Bangladeshi	(3) Pakistani or Bangladeshi
								(5) Black or Black British	(4) Black or Black British
								(6) Other Ethnic group (inc. Chinese, Other)	(6) Other
								(-9) Refusal (-8) Don't Know (-1) Not applicable	(-99) Missing
		Sweep 3	5 years	Derived	mcs3_cm_derived	CDC06E00	DV Cohort Member Ethnic Group - 6 category Census class	(1) White	(1) White	W3_Ethnic	0
								(2) Mixed	(5) Mixed
								(3) Indian	(2) Indian
								(4) Pakistani or Bangladeshi	(3) Pakistani or Bangladeshi
								(5) Black or Black British	(4) Black or Black British
								(6) Other Ethnic group (inc. Chinese, Other)	(6) Other
								(-9) Refusal (-8) Don't Know (-1) Not applicable	(-99) Missing
		Sweep 4	7 years	Derived	mcs4_cm_derived	DDC06E00	DV Cohort Member Ethnic Group - 6 category Census class	(1) White	(1) White	W4_Ethnic	0.001
								(2) Mixed	(5) Mixed
								(3) Indian	(2) Indian
								(4) Pakistani and Bangladeshi	(3) Pakistani or Bangladeshi
								(5) Black or Black British	(4) Black or Black British
								(6) Other Ethnic group (inc. Chinese, other)	(6) Other
								(-9) Refusal (-8) Don't Know (-1) Not applicable	(-99) Missing
		Sweep 6	14 years	Derived	mcs6_cm_derived	FDCE0600	S6 DV CM ethnic group classification - 6 categories	(1) White	(1) White	W6_Ethnic	0.039
								(2) Mixed	(5) Mixed
								(3) Indian	(2) Indian
								(4) Pakistani and Bangladeshi	(3) Pakistani or Bangladeshi
								(5) Black or Black British	(4) Black or Black British
								(6) Other Ethnic group (inc. Chinese, Other)	(6) Other
								(-9) Refusal (-8) Don't Know (-1) Not applicable - Not codeable	(-99) Missing
		Sweep 1	9 months		Derived	W1_Ethnic	W1 CM Ethnicity - 6 census category classification	(1) White (2) Indian (3) Pakistani or Bangladeshi (4) Black or Black British (5) Mixed (6) Other	Last non-missing value (W1_Ethnic, W2_Ethnic, W3_Ethnic, W4_Ethnic, W6_Ethnic)	Ethnicity
		Sweep 2	3 years			W2_Ethnic	W2 CM Ethnicity - 6 census category classification	(1) White (2) Indian (3) Pakistani or Bangladeshi (4) Black or Black British (5) Mixed (6) Other
		Sweep 3	5 years			W3_Ethnic	W3 CM Ethnicity - 6 census category classification	(1) White (2) Indian (3) Pakistani or Bangladeshi (4) Black or Black British (5) Mixed (6) Other
		Sweep 4	7 years			W4_Ethnic	W4 CM Ethnicity - 6 census category classification	(1) White (2) Indian (3) Pakistani or Bangladeshi (4) Black or Black British (5) Mixed (6) Other
		Sweep 6	14 years			W6_Ethnic	W6 CM Ethnicity - 6 census category classification	(1) White (2) Indian (3) Pakistani or Bangladeshi (4) Black or Black British (5) Mixed (6) Other
	Lone Parenthood	Sweep 1	9 months	Derived	mcs1_family_derived	ADHTYS00	DV Summary of Parents/Carers in Household	(1) Two parents/carers	(0) No	LoneParent	0
								(2) One parent/carer	(1) Yes
Covariates
	CM Sex	Sweep 1	9 months	Derived	mcs1_hhgrid	AHCSEX00	Cohort Member Sex	(1) Male	(0) Male	W1_CMSex	0
								(2) Female	(1) Female
								(-1) Not applicable	(-99) Missing
		Sweep 2	3 years	Derived	mcs2_hhgrid	BHCSEX00	Cohort Member Sex	(1) Male	(0) Male	W2_CMSex	0
								(2) Female	(1) Female
								(-1) Not applicable	(-99) Missing
		Sweep 3	5 years	Derived	mcs3_hhgrid	CHCSEX00	Cohort Member Sex	(1) Male	(0) Male	W3_CMSex	0
								(2) Female	(1) Female
								(-9) Refusal (-8) Don't Know (-1) Not applicable	(-99) Missing
		Sweep 4	7 years	Derived	mcs4_hhgrid	DHCSEX00	Cohort Member Sex	(1) Male	(0) Male	W4_CMSex	0
								(2) Female	(1) Female
								(-9) Refusal (-8) Don't Know (-1) Not applicable	(-99) Missing
		Sweep 5	11 years	Derived	mcs5_hhgrid	ECSEX0000	CM Sex	(1) Male	(0) Male	W5_CMSex	0
								(2) Female	(1) Female
								(-1) Not applicable	(-99) Missing
		Sweep 6	14 years	Derived	mcs6_hhgrid	FHCSEX00	CM Sex	(1) Male	(0) Male	W6_CMSex	0
								(2) Female	(1) Female
								(-1) Not known/Not applicable	(-99) Missing
		Sweep 7	17 years	Derived	mcs7_hhgird	GHCSEX00	Person s (CM)gender / (PAR)sex [corrected or collected first time]	(1) Male	(0) Male	W7_CMSex	0.02
								(2) Female	(1) Female
								(3) [spontaneous] other way	(2) Other
								(-1) Not applicable	(-99) Missing
		Sweep 1	9 months		Derived	W1_CMSex	W1 CM Sex	(0) Male (1) Female	First non-missing value (W1_CMSex, W2_CMSex, W3_CMSex, W4_CMSex, W5_CMSex, W6_CMSex, W7_CMSex)	CMSex
		Sweep 2	3 years			W2_CMSex	W2 CM Sex	(0) Male (1) Female
		Sweep 3	5 years			W3_CMSex	W3 CM Sex	(0) Male (1) Female
		Sweep 4	7 years			W4_CMSex	W4 CM Sex	(0) Male (1) Female
		Sweep 5	11 years			W5_CMSex	W5 CM Sex	(0) Male (1) Female
		Sweep 6	14 years			W6_CMSex	W6 CM Sex	(0) Male (1) Female
		Sweep 7	17 years			W7_CMSex	W7 CM Sex	(0) Male (1) Female (2) Other
	Number of Children	Sweep 7	17 years	Derived	mcs7_family_derived	GDTOTS00	S7 DV Number of sibs in hhold plus CMs		GDTOTS00 - 1	W7_NumSiblings	0
								(-2) Not Known	(-99) Missing
	CM Ethnicity	Sweep 1	9 months	Derived	mcs1_cm_derived	ADC06E00	DV Cohort Member Ethnic Group - 6 category Census class	(1) White	(1) White	W1_Ethnic	0.003
								(2) Mixed	(5) Mixed
								(3) Indian	(2) Indian
								(4) Pakistani or Bangladeshi	(3) Pakistani or Bangladeshi
								(5) Black or Black British	(4) Black or Black British
								(6) Other Ethnic group (inc. Chinese, Other)	(6) Other
								(-9) Refusal (-8) Don't Know (-1) Not applicable	(-99) Missing
		Sweep 2	3 years	Derived	mcs2_cm_derived	BDC06E00	DV Cohort Member Ethnic Group - 6 category Census class	(1) White	(1) White	W2_Ethnic	0.007
								(2) Mixed	(5) Mixed
								(3) Indian	(2) Indian
								(4) Pakistani or Bangladeshi	(3) Pakistani or Bangladeshi
								(5) Black or Black British	(4) Black or Black British
								(6) Other Ethnic group (inc. Chinese, Other)	(6) Other
								(-9) Refusal (-8) Don't Know (-1) Not applicable	(-99) Missing
		Sweep 3	5 years	Derived	mcs3_cm_derived	CDC06E00	DV Cohort Member Ethnic Group - 6 category Census class	(1) White	(1) White	W3_Ethnic	0
								(2) Mixed	(5) Mixed
								(3) Indian	(2) Indian
								(4) Pakistani or Bangladeshi	(3) Pakistani or Bangladeshi
								(5) Black or Black British	(4) Black or Black British
								(6) Other Ethnic group (inc. Chinese, Other)	(6) Other
								(-9) Refusal (-8) Don't Know (-1) Not applicable	(-99) Missing
		Sweep 4	7 years	Derived	mcs4_cm_derived	DDC06E00	DV Cohort Member Ethnic Group - 6 category Census class	(1) White	(1) White	W4_Ethnic	0.001
								(2) Mixed	(5) Mixed
								(3) Indian	(2) Indian
								(4) Pakistani and Bangladeshi	(3) Pakistani or Bangladeshi
								(5) Black or Black British	(4) Black or Black British
								(6) Other Ethnic group (inc. Chinese, other)	(6) Other
								(-9) Refusal (-8) Don't Know (-1) Not applicable	(-99) Missing
		Sweep 6	14 years	Derived	mcs6_cm_derived	FDCE0600	S6 DV CM ethnic group classification - 6 categories	(1) White	(1) White	W6_Ethnic	0.039
								(2) Mixed	(5) Mixed
								(3) Indian	(2) Indian
								(4) Pakistani and Bangladeshi	(3) Pakistani or Bangladeshi
								(5) Black or Black British	(4) Black or Black British
								(6) Other Ethnic group (inc. Chinese, Other)	(6) Other				(-99) Missing	(-9) Refusal (-8) Don't Know (-1) Not applicable - Not codeable	(-99) Missing	(-9) Refusal (-8) Don't Know (-1) Not applicable - Not codeable	(-99) Missing	(-9) Refusal (-8) Don't Know (-1) Not applicable - Not codeable	(-99) Missing	(-9) Refusal (-8) Don't Know (-1) Not applicable - Not codeable	(-99) Missing	(-9) Refusal (-8) Don't Know (-1) Not applicable - Not codeable	(-99) Missing	(-9) Refusal (-8) Don't Know (-1) Not applicable - Not codeable	(-99) Missing	(-9) Refusal (-8) Don't Know (-1) Not applicable - Not codeable	(-99) Missing	(-9) Refusal (-8) Don't Know (-1) Not applicable - Not codeable	(-99) Missing	(-9) Refusal (-8) Don't Know (-1) Not applicable - Not codeable	(-99) Missing	(-9) Refusal (-8) Don't Know (-1) Not applicable - Not codeable	(-99) Missing	(-9) Refusal (-8) Don't Know (-1) Not applicable - Not codeable	(-99) Missing	(-9) Refusal (-8) Don't Know (-1) Not applicable - Not codeable	(-99) Missing	(-9) Refusal (-8) Don't Know (-1) Not applicable - Not codeable	(-99) Missing	(-9) Refusal (-8) Don't Know (-1) Not applicable - Not codeable	(-99) Missing	(-9) Refusal (-8) Don't Know (-1) Not applicable - Not codeable	(-99) Missing	(-9) Refusal (-8) Don't Know (-1) Not applicable - Not codeable	(-99) Missing	(-9) Refusal (-8) Don't Know (-1) Not applicable - Not codeable	(-99) Missing	(-9) Refusal (-8) Don't Know (-1) Not applicable - Not codeable	(-99) Missing
								(-9) Refusal (-8) Don't Know (-1) Not applicable - Not codeable	(-99) Missing
		Sweep 1	9 months		Derived	W1_Ethnic	W1 CM Ethnicity - 6 census category classification	(1) White (2) Indian (3) Pakistani or Bangladeshi (4) Black or Black British (5) Mixed (6) Other	Last non-missing value (W1_Ethnic, W2_Ethnic, W3_Ethnic, W4_Ethnic, W6_Ethnic)	Ethnicity
		Sweep 2	3 years			W2_Ethnic	W2 CM Ethnicity - 6 census category classification	(1) White (2) Indian (3) Pakistani or Bangladeshi (4) Black or Black British (5) Mixed (6) Other
		Sweep 3	5 years			W3_Ethnic	W3 CM Ethnicity - 6 census category classification	(1) White (2) Indian (3) Pakistani or Bangladeshi (4) Black or Black British (5) Mixed (6) Other
		Sweep 4	7 years			W4_Ethnic	W4 CM Ethnicity - 6 census category classification	(1) White (2) Indian (3) Pakistani or Bangladeshi (4) Black or Black British (5) Mixed (6) Other
		Sweep 6	14 years			W6_Ethnic	W6 CM Ethnicity - 6 census category classification	(1) White (2) Indian (3) Pakistani or Bangladeshi (4) Black or Black British (5) Mixed (6) Other
	Lone Parenthood	Sweep 7	17 years	Derived	mcs7_family_derived	GDHTYS00	S7 DV Summary of Parents/Carers in Household	(1) Two parents/carers	(0) No	W7_LoneParent	0.041
								(2) One parent/carer	(1) Yes
								(-1) Missing	(-99) Missing
	Marital Status	Sweep 7	17 years	Derived	mcs7_family_derived	GDRELP00	S7 DV Relationship between Parents/Carers in Household	(1) Married	(2) Married	W7_MaritalStatus	0.317
								(2) Cohabiting	(1) Cohabiting
								(-1) Not applicable	(-99) Missing
					Derived	W7_LoneParent	W7 Lone parenthood	(1) Yes	(0) Single
	CM Chronic Illness	Sweep 7	17 years	Cohort Member	mcs7_cm_interview	GCCLSI00	Do you have any physical or mental health conditions or illnesses lasting or expected to last 12 months or more?	(1) Yes	(1) Yes	W7_CMChronic	0.036
								(2) No	(2) No
								(3) Do not know (4) I do not wish to answer (5) No answer	(-99) Missing
	Parental Chronic Illness	Sweep 6	14 years	Main Carer	mcs6_parent_interview	FPLOIL00	Whether respondent has longstanding illness	(1) Yes	(1) Yes	W6_ParentChronic	0.001	If Filter_Mat = 1 OR Filter_Pat = 1
								(2) No	(0) No
								(-9) Refused (-8) Don't know (-1) Not applicable	(-99) Missing
Outcomes
	Internalising Symptoms	Sweep 7	17 years	Main Carer	mcs7_parent_cm_interview	GPSDUD00	Often unhappy, down-hearted or tearful	(1) Not true	(1) Not true	W7_LowMood	0.368
								(2) Somewhat true	(2) Somewhat true
								(3) Certainly true	(3) Certainly true
								(-1) Not applicable (4) Blank	(-99) Missing
						GPSDMW00	Many worries, often seems worried	(1) Not true	(1) Not true	W7_Worry	0.368
								(2) Somewhat true	(2) Somewhat true
								(3) Certainly true	(3) Certainly true
								(-1) Not applicable (4) Blank	(-99) Missing
						GPSDNC00	Nervous or clingy in new situations, easily loses confidence	(1) Not true	(1) Not true	W7_Afraid	0.368
								(2) Somewhat true	(2) Somewhat true
								(3) Certainly true	(3) Certainly true
								(-1) Not applicable (4) Blank	(-99) Missing
	Behavioural Symptoms	Sweep 7	17 years	Main Carer	mcs7_parent_cm_interview	GPSDOA00	Often lies or cheats	(1) Not true	(1) Not true	W7_Lies	0.368
								(2) Somewhat true	(2) Somewhat true
								(3) Certainly true	(3) Certainly true
								(-1) Not applicable (4) Blank	(-99) Missing
						GPSDOR00	Generally obedient, usually does what adults request	(1) Not true	(3) Not true	W7_Disobedient	0.368
								(2) Somewhat true	(2) Somewhat true
								(3) Certainly true	(1) Certainly true
								(-1) Not applicable (4) Blank	(-99) Missing
						GPSDTT00	Often has temper tantrums or hot tempers	(1) Not true	(3) Not true	W7_Irritable	0.368
								(2) Somewhat true	(2) Somewhat true
								(3) Certainly true	(1) Certainly true
								(-1) Not applicable (4) Blank	(-99) Missing
						GPSDFB00	Often fights with other children or bullies them	(1) Not true	(3) Not true	W7_Fights	0.368
								(2) Somewhat true	(2) Somewhat true
								(3) Certainly true	(1) Certainly true
								(-1) Not applicable (4) Blank	(-99) Missing
						GPSDCS00	Steals from home, school or elsewhere	(1) Not true	(3) Not true	W7_Steals	0.368
								(2) Somewhat true	(2) Somewhat true
								(3) Certainly true	(1) Certainly true
								(-1) Not applicable (4) Blank	(-99) Missing
	ADHD Symptoms	Sweep 7	17 years	Main Carer	mcs7_parent_cm_interview	GPSDRO00	Restless, overactive, cannot stay still for long	(1) Not true	(3) Not true	W7_Restless	0.368
								(2) Somewhat true	(2) Somewhat true
								(3) Certainly true	(1) Certainly true
								(-1) Not applicable (4) Blank	(-99) Missing
						GPSDFS00	Constantly fidgeting or squirming	(1) Not true	(3) Not true	W7_Fidget	0.368
								(2) Somewhat true	(2) Somewhat true
								(3) Certainly true	(1) Certainly true
								(-1) Not applicable (4) Blank	(-99) Missing
						GPSDDC00	Easily distracted, concentration wanders	(1) Not true	(3) Not true	W7_Concentrate	0.368
								(2) Somewhat true	(2) Somewhat true
								(3) Certainly true	(1) Certainly true
								(-1) Not applicable (4) Blank	(-99) Missing
Filter
	Filter for CM's Mother	Any	Any	Derived	mcs(x)_hhgrid	(x)HCREL00	Relationship to Cohort Member	(7) Natural parent (8) Adoptive parent (9) Foster parent (10) Step-parent/partner of parent	If (HCREL00 = 7 OR 8 OR 9 OR 10) AND (HPSEX00 = 2) → Filter_Mat = 1	Filter_Mat		Values denoted as (x) will change from sweep to sweep. The variables used to derived the filter variable are found in the hhgrid datasets for each sweep
		Any	Any	Derived	mcs(x)_hhgrid	(x)HPSEX00	Person sex	(2) Female
	Filter for CM's Father	Any	Any	Derived	mcs(x)_hhgrid	(x)HCREL00	Relationship to Cohort Member	(7) Natural parent (8) Adoptive parent (9) Foster parent (10) Step-parent/partner of parent	If (HCREL00 = 7 OR 8 OR 9 OR 10) AND (HPSEX00 = 1) → Filter_Pat = 1	Filter_Pat		Values denoted as (x) will change from sweep to sweep. The variables used to derived the filter variable are found in the hhgrid datasets for each sweep
		Any	Any	Derived	mcs(x)_hhgrid	(x)HPSEX00	Person sex	(1) Male
[truncated: 5,000 more columns]
